# Supplementary material for: catena-Poly[[bis­(μ3-5-hy­droxy­isophthalato)bis­(pyrazino­[2,3-f][1,10]phenanthroline)dicadmium] dihydrate]
Source: Acta Crystallogr Sect E Struct Rep Online. 2012 Mar 24;68(Pt 4):m477–8. doi: 10.1107/S1600536812011695 (PMC3343865; doi:10.1107/S1600536812011695)
Supplement: Supplementary file 1 [file e-68-0m477-sup1.cif]

##############################################################################
#                                                                            #
# This CIF contains the data in a paper accepted for publication in          #
# Acta Crystallographica Section E. It conforms to the requirements of       #
# Notes for Authors for Acta Crystallographica Section E, and has been       #
# peer reviewed under the auspices of the IUCr Commission on Journals.       #
#                                                                            #
# Full details of the Crystallographic Information File format               #
# are given in the paper "The Crystallographic Information File (CIF):       #
# a New Standard Archive File for Crystallography" by S. R. Hall, F. H.      #
# Allen and I. D. Brown [Acta Cryst. (1991), A47, 655-685].                  #
#                                                                            #
# The current version of the core CIF dictionary is obtainable from          #
# ftp://ftp.iucr.org/pub/cif_core.dic.                                       #
#                                                                            #
# Software is freely available for graphical display of the structure(s)     #
# in this CIF. For information consult the CIF software page                 #
# http://www.iucr.org/resources/cif/software.                                #
#                                                                            #
# This file may be used for bona fide research purposes within the           #
# scientific community so long as proper attribution is given to the journal # 
# article from which it was obtained.                                        #
#                                                                            #
##############################################################################
data_I
_audit_creation_method     SHELXL-97
_chemical_name_systematic
;
i>catena</i>-Poly[[bis(\m~3~-5-hydroxyisophthalato)bis(pyrazino[2,3-
<i>f</i>][1,10]phenanthroline)dicadmium] dihydrate]
;
_chemical_name_common     ?
_chemical_formula_moiety     'C44 H24 Cd2 N8 O10, 2(H2 O)'
_chemical_formula_sum     'C44 H28 Cd2 N8 O12'
_chemical_formula_iupac     '[Cd2 (C8 H4 O5)2 (C14 H8 N4)2], 2H2 O'
_chemical_formula_weight     1085.54
_chemical_melting_point     ?
_symmetry_cell_setting     triclinic
_symmetry_space_group_name_H-M     'P -1'
_symmetry_space_group_name_Hall     '-P 1'
loop_
    _symmetry_equiv_pos_as_xyz
    'x, y, z'
    '-x, -y, -z'
_cell_length_a     8.6754(13)
_cell_length_b     15.1114(17)
_cell_length_c     15.629(3)
_cell_angle_alpha     92.903(16)
_cell_angle_beta     97.143(13)
_cell_angle_gamma     95.515(9)
_cell_volume     2019.6(5)
_cell_formula_units_Z     2
_cell_measurement_reflns_used     20
_cell_measurement_theta_min     2.73
_cell_measurement_theta_max     22.26
_cell_measurement_temperature     293(2)
_exptl_crystal_description     block
_exptl_crystal_colour     red
_exptl_crystal_size_max     0.37
_exptl_crystal_size_mid     0.33
_exptl_crystal_size_min     0.27
_exptl_crystal_density_diffrn     1.785
_exptl_crystal_density_meas     ?
_exptl_crystal_density_method     'not measured'
_exptl_crystal_F_000     1080
_exptl_absorpt_coefficient_mu     1.132
_exptl_absorpt_correction_type     multi-scan
_exptl_absorpt_process_details     '(SADABS; Sheldrick, 1996)'
_exptl_absorpt_correction_T_min     0.6808
_exptl_absorpt_correction_T_max     0.7513
_exptl_special_details
;
;
_diffrn_ambient_temperature     293(2)
_diffrn_radiation_type     MoK\a
_diffrn_radiation_wavelength     0.71073
_diffrn_radiation_source     'fine-focus sealed tube'
_diffrn_radiation_monochromator     graphite
_diffrn_measurement_device_type     'Bruker APEX area-detector'
_diffrn_measurement_method     '\f and \w scan'
_diffrn_detector_area_resol_mean     ?
_diffrn_reflns_number     11100
_diffrn_reflns_av_R_equivalents     0.0609
_diffrn_reflns_av_sigmaI/netI     0.0443
_diffrn_reflns_theta_min     1.83
_diffrn_reflns_theta_max     27.50
_diffrn_reflns_theta_full     27.50
_diffrn_measured_fraction_theta_max     0.999
_diffrn_measured_fraction_theta_full     0.999
_diffrn_reflns_limit_h_min     -1
_diffrn_reflns_limit_h_max     11
_diffrn_reflns_limit_k_min     -19
_diffrn_reflns_limit_k_max     19
_diffrn_reflns_limit_l_min     -20
_diffrn_reflns_limit_l_max     20
_diffrn_standards_number     0
_diffrn_standards_interval_count     ?
_diffrn_standards_interval_time     0
_diffrn_standards_decay_%     0
_refine_special_details
;
Refinement of <i>F</i>^2^ against ALL reflections. The weighted <i>R</i>-factor
<i>wR</i> and goodness of fit <i>S</i> are based on <i>F</i>^2^, conventional
<i>R</i>-factors <i>R</i> are based on <i>F</i>, with <i>F</i> set to zero for
negative <i>F</i>^2^. The threshold expression of <i>F</i>^2^ >
\s(<i>F</i>^2^) is used only for calculating <i>R</i>-factors(gt) <i>etc</i>.
and is not relevant to the choice of reflections for refinement.
<i>R</i>-factors based on <i>F</i>^2^ are statistically about twice as large
as those based on <i>F</i>, and <i>R</i>- factors based on ALL data will be
even larger.
;
_reflns_number_total     9275
_reflns_number_gt     8147
_reflns_threshold_expression     I>2sigma(I)
_refine_ls_structure_factor_coef     Fsqd
_refine_ls_matrix_type     full
_refine_ls_R_factor_all     0.0461
_refine_ls_R_factor_gt     0.0306
_refine_ls_wR_factor_gt     0.0934
_refine_ls_wR_factor_ref     0.1135
_refine_ls_goodness_of_fit_ref     1.072
_refine_ls_restrained_S_all     1.072
_refine_ls_number_reflns     9275
_refine_ls_number_parameters     595
_refine_ls_number_restraints     0
_refine_ls_hydrogen_treatment     constr
_refine_ls_weighting_scheme     calc
_refine_ls_weighting_details
         'calc w=1/[\s^2^(Fo^2^)+(0.0613P)^2^+2.6404P] where P=(Fo^2^+2Fc^2^)/3'
_atom_sites_solution_hydrogens     geom
_atom_sites_solution_primary     direct
_atom_sites_solution_secondary     difmap
_refine_ls_shift/su_max     0.009
_refine_ls_shift/su_mean     0.001
_refine_diff_density_max     0.697
_refine_diff_density_min     -1.432
_refine_ls_extinction_method     none
_refine_ls_extinction_coef     ?
loop_
    _atom_type_symbol
    _atom_type_description
    _atom_type_scat_dispersion_real
    _atom_type_scat_dispersion_imag
    _atom_type_scat_source
    'C' 'C' 0.0033 0.0016
                         'International Tables Vol C Tables 4.2.6.8 and 6.1.1.4'
    'H' 'H' 0.0000 0.0000
                         'International Tables Vol C Tables 4.2.6.8 and 6.1.1.4'
    'N' 'N' 0.0061 0.0033
                         'International Tables Vol C Tables 4.2.6.8 and 6.1.1.4'
    'O' 'O' 0.0106 0.0060
                         'International Tables Vol C Tables 4.2.6.8 and 6.1.1.4'
    'Cd' 'Cd' -0.8075 1.2024
                         'International Tables Vol C Tables 4.2.6.8 and 6.1.1.4'
_computing_data_collection     'SMART (Bruker, 2001)'
_computing_cell_refinement     'SAINT (Bruker, 2001)'
_computing_data_reduction     'SAINT (Bruker, 2001)'
_computing_structure_solution     'SHELXS97 (Sheldrick, 2008)'
_computing_structure_refinement     'SHELXL97 (Sheldrick, 2008)'
_computing_molecular_graphics     'SHELXL97 (Sheldrick, 2008)'
_computing_publication_material     'SHELXL97 (Sheldrick, 2008)'
loop_
    _atom_site_type_symbol
    _atom_site_label
    _atom_site_fract_x
    _atom_site_fract_y
    _atom_site_fract_z
    _atom_site_U_iso_or_equiv
    _atom_site_adp_type
    _atom_site_calc_flag
    _atom_site_refinement_flags
    _atom_site_occupancy
    _atom_site_symmetry_multiplicity
    _atom_site_disorder_assembly
    _atom_site_disorder_group
    Cd Cd1 0.10447(3) 0.188967(14) 0.170325(14) 0.02701(8) Uani d . 1 1 . .
    Cd Cd2 0.47056(3) 0.185064(14) 0.355404(14) 0.02830(8) Uani d . 1 1 . .
    C C1 0.4157(4) 0.0769(2) 0.1864(2) 0.0325(7) Uani d . 1 1 . .
    C C2 0.4157(4) -0.0043(2) 0.1274(2) 0.0293(6) Uani d . 1 1 . .
    C C3 0.2868(4) -0.0312(2) 0.0662(2) 0.0298(6) Uani d . 1 1 . .
    H H3A 0.2047 0.0041 0.0578 0.036 Uiso calc R 1 1 . .
    C C4 0.2821(4) -0.1116(2) 0.0176(2) 0.0306(6) Uani d . 1 1 . .
    C C5 0.4080(4) -0.1622(2) 0.0279(2) 0.0355(7) Uani d . 1 1 . .
    H H5A 0.4056 -0.2151 -0.0055 0.043 Uiso calc R 1 1 . .
    C C6 0.5372(4) -0.1341(2) 0.0879(2) 0.0359(7) Uani d . 1 1 . .
    C C7 0.5410(4) -0.0553(2) 0.1379(2) 0.0327(7) Uani d . 1 1 . .
    H H7A 0.6272 -0.0366 0.1785 0.039 Uiso calc R 1 1 . .
    C C8 0.1421(4) -0.1441(2) -0.0463(2) 0.0328(7) Uani d . 1 1 . .
    C C9 0.1081(4) 0.0759(2) 0.3173(2) 0.0327(7) Uani d . 1 1 . .
    C C10 0.0805(4) -0.0039(2) 0.3672(2) 0.0301(6) Uani d . 1 1 . .
    C C11 -0.0632(4) -0.0553(2) 0.3504(2) 0.0335(7) Uani d . 1 1 . .
    H H11A -0.1422 -0.0371 0.3114 0.040 Uiso calc R 1 1 . .
    C C12 -0.0887(4) -0.1337(2) 0.3918(2) 0.0355(7) Uani d . 1 1 . .
    C C13 0.0304(4) -0.1612(2) 0.4484(2) 0.0362(7) Uani d . 1 1 . .
    H H13A 0.0143 -0.2141 0.4755 0.043 Uiso calc R 1 1 . .
    C C14 0.1743(4) -0.1098(2) 0.4649(2) 0.0306(6) Uani d . 1 1 . .
    C C15 0.1995(4) -0.0305(2) 0.4259(2) 0.0297(6) Uani d . 1 1 . .
    H H15A 0.2944 0.0047 0.4386 0.036 Uiso calc R 1 1 . .
    C C16 0.3017(4) -0.1412(2) 0.5267(2) 0.0314(6) Uani d . 1 1 . .
    C C17 -0.0218(5) 0.3044(3) 0.3270(2) 0.0407(8) Uani d . 1 1 . .
    H H17A -0.0325 0.2492 0.3506 0.049 Uiso calc R 1 1 . .
    C C18 -0.0821(6) 0.3758(3) 0.3664(3) 0.0544(11) Uani d . 1 1 . .
    H H18A -0.1310 0.3686 0.4156 0.065 Uiso calc R 1 1 . .
    C C19 -0.0680(6) 0.4571(3) 0.3312(3) 0.0565(11) Uani d . 1 1 . .
    H H19A -0.1064 0.5058 0.3568 0.068 Uiso calc R 1 1 . .
    C C20 0.0046(5) 0.4664(2) 0.2565(3) 0.0419(8) Uani d . 1 1 . .
    C C21 0.0198(5) 0.5501(3) 0.2146(3) 0.0509(10) Uani d . 1 1 . .
    C C22 -0.0273(9) 0.6946(3) 0.2073(5) 0.090(2) Uani d . 1 1 . .
    H H22A -0.0683 0.7450 0.2279 0.108 Uiso calc R 1 1 . .
    C C23 0.0499(9) 0.6999(3) 0.1355(6) 0.097(2) Uani d . 1 1 . .
    H H23A 0.0581 0.7540 0.1098 0.117 Uiso calc R 1 1 . .
    C C24 0.0961(6) 0.5557(3) 0.1413(3) 0.0531(11) Uani d . 1 1 . .
    C C25 0.1584(5) 0.4778(3) 0.1055(3) 0.0439(9) Uani d . 1 1 . .
    C C26 0.2386(7) 0.4795(4) 0.0330(3) 0.0671(14) Uani d . 1 1 . .
    H H26A 0.2538 0.5320 0.0052 0.081 Uiso calc R 1 1 . .
    C C27 0.2944(7) 0.4036(4) 0.0034(4) 0.0712(15) Uani d . 1 1 . .
    H H27A 0.3496 0.4044 -0.0440 0.085 Uiso calc R 1 1 . .
    C C28 0.2678(5) 0.3250(3) 0.0449(3) 0.0495(10) Uani d . 1 1 . .
    H H28A 0.3031 0.2731 0.0235 0.059 Uiso calc R 1 1 . .
    C C29 0.1410(4) 0.3973(2) 0.1447(2) 0.0329(7) Uani d . 1 1 . .
    C C30 0.0625(4) 0.3913(2) 0.2218(2) 0.0317(6) Uani d . 1 1 . .
    C C31 0.3204(5) 0.3164(3) 0.4855(3) 0.0500(10) Uani d . 1 1 . .
    H H31A 0.3056 0.2645 0.5143 0.060 Uiso calc R 1 1 . .
    C C32 0.2675(6) 0.3944(4) 0.5176(4) 0.0709(15) Uani d . 1 1 . .
    H H32A 0.2197 0.3945 0.5677 0.085 Uiso calc R 1 1 . .
    C C33 0.2864(6) 0.4703(4) 0.4750(4) 0.0718(16) Uani d . 1 1 . .
    H H33A 0.2503 0.5223 0.4954 0.086 Uiso calc R 1 1 . .
    C C34 0.3604(5) 0.4699(3) 0.4003(3) 0.0499(10) Uani d . 1 1 . .
    C C35 0.3880(6) 0.5474(3) 0.3515(4) 0.0602(14) Uani d . 1 1 . .
    C C36 0.3659(10) 0.6943(4) 0.3319(7) 0.105(3) Uani d . 1 1 . .
    H H36A 0.3323 0.7486 0.3482 0.126 Uiso calc R 1 1 . .
    C C37 0.4468(10) 0.6902(4) 0.2608(6) 0.104(3) Uani d . 1 1 . .
    H H37A 0.4666 0.7415 0.2318 0.125 Uiso calc R 1 1 . .
    C C38 0.4669(6) 0.5434(3) 0.2791(3) 0.0574(12) Uani d . 1 1 . .
    C C39 0.5212(5) 0.4600(2) 0.2509(3) 0.0457(9) Uani d . 1 1 . .
    C C40 0.6034(6) 0.4512(3) 0.1801(3) 0.0616(13) Uani d . 1 1 . .
    H H40A 0.6253 0.5000 0.1481 0.074 Uiso calc R 1 1 . .
    C C41 0.6517(6) 0.3701(3) 0.1580(3) 0.0574(11) Uani d . 1 1 . .
    H H41A 0.7090 0.3641 0.1119 0.069 Uiso calc R 1 1 . .
    C C42 0.6148(5) 0.2978(3) 0.2045(2) 0.0419(8) Uani d . 1 1 . .
    H H42A 0.6449 0.2428 0.1879 0.050 Uiso calc R 1 1 . .
    C C43 0.4924(4) 0.3842(2) 0.2967(2) 0.0331(7) Uani d . 1 1 . .
    C C44 0.4124(4) 0.3889(2) 0.3731(2) 0.0331(7) Uani d . 1 1 . .
    N N1 0.0498(3) 0.31172(18) 0.25765(18) 0.0313(6) Uani d . 1 1 . .
    N N2 0.1936(3) 0.32205(19) 0.11392(19) 0.0347(6) Uani d . 1 1 . .
    N N3 -0.0450(6) 0.6199(3) 0.2481(3) 0.0731(13) Uani d . 1 1 . .
    N N4 0.1131(6) 0.6324(3) 0.1010(4) 0.0768(14) Uani d . 1 1 . .
    N N5 0.3913(3) 0.3145(2) 0.41515(18) 0.0341(6) Uani d . 1 1 . .
    N N6 0.5371(3) 0.30456(19) 0.27266(18) 0.0320(6) Uani d . 1 1 . .
    N N7 0.3338(6) 0.6247(3) 0.3780(4) 0.0876(17) Uani d . 1 1 . .
    N N8 0.4967(6) 0.6145(3) 0.2330(4) 0.0839(16) Uani d . 1 1 . .
    O O1 0.3399(3) 0.13916(16) 0.16202(18) 0.0387(5) Uani d . 1 1 . .
    O O2 0.4944(3) 0.07607(18) 0.26051(17) 0.0445(6) Uani d . 1 1 . .
    O O3 0.6581(3) -0.18602(19) 0.0963(2) 0.0507(7) Uani d . 1 1 . .
    H H3B 0.7409 -0.1541 0.1070 0.076 Uiso calc R 1 1 . .
    O O4 0.0151(3) -0.11105(18) -0.04066(16) 0.0396(6) Uani d . 1 1 . .
    O O5 0.1536(3) -0.2029(2) -0.10328(18) 0.0463(7) Uani d . 1 1 . .
    O O6 0.2090(3) 0.13873(17) 0.34703(19) 0.0411(6) Uani d . 1 1 . .
    O O7 0.0264(3) 0.07608(18) 0.24391(18) 0.0452(6) Uani d . 1 1 . .
    O O8 -0.2273(3) -0.1863(2) 0.3755(2) 0.0531(8) Uani d . 1 1 . .
    H H8A -0.2992 -0.1548 0.3689 0.080 Uiso calc R 1 1 . .
    O O9 0.4413(3) -0.10890(18) 0.52495(17) 0.0418(6) Uani d . 1 1 . .
    O O10 0.2685(3) -0.1985(2) 0.57699(19) 0.0488(7) Uani d . 1 1 . .
    O O1W 0.5320(3) 0.9117(2) 0.3532(2) 0.0517(7) Uani d . 1 1 . .
    H H1WA 0.4828 0.9197 0.3963 0.062 Uiso d R 1 1 . .
    H H1WB 0.5729 0.9562 0.3299 0.062 Uiso d R 1 1 . .
    O O2W 0.9326(3) 0.91177(19) 0.1314(2) 0.0482(6) Uani d . 1 1 . .
    H H2WA 0.9958 0.8862 0.1036 0.058 Uiso d R 1 1 . .
    H H2WB 0.9335 0.9681 0.1328 0.058 Uiso d R 1 1 . .
loop_
    _atom_site_aniso_label
    _atom_site_aniso_U_11
    _atom_site_aniso_U_22
    _atom_site_aniso_U_33
    _atom_site_aniso_U_12
    _atom_site_aniso_U_13
    _atom_site_aniso_U_23
    Cd1 0.02968(12) 0.02234(12) 0.02818(12) 0.00372(8) -0.00040(9) 0.00180(8)
    Cd2 0.03162(13) 0.02485(12) 0.02733(12) 0.00397(9) -0.00178(9) 0.00298(8)
    C1 0.0262(15) 0.0321(16) 0.0382(17) 0.0037(12) 0.0032(13) -0.0048(13)
    C2 0.0280(15) 0.0315(15) 0.0284(15) 0.0067(12) 0.0022(12) -0.0014(12)
    C3 0.0294(15) 0.0305(15) 0.0298(15) 0.0079(12) 0.0011(12) 0.0012(12)
    C4 0.0290(15) 0.0341(16) 0.0281(15) 0.0040(12) 0.0019(12) -0.0021(12)
    C5 0.0362(17) 0.0334(16) 0.0359(17) 0.0079(13) 0.0015(14) -0.0088(13)
    C6 0.0283(15) 0.0396(18) 0.0401(18) 0.0119(13) 0.0013(13) -0.0032(14)
    C7 0.0272(15) 0.0364(17) 0.0330(16) 0.0072(13) -0.0024(12) -0.0048(13)
    C8 0.0303(16) 0.0371(17) 0.0293(15) 0.0026(13) -0.0010(12) -0.0014(13)
    C9 0.0285(15) 0.0310(16) 0.0390(17) 0.0039(12) 0.0038(13) 0.0077(13)
    C10 0.0265(14) 0.0309(15) 0.0329(16) 0.0029(12) 0.0024(12) 0.0053(12)
    C11 0.0255(15) 0.0358(17) 0.0382(17) 0.0015(12) -0.0028(13) 0.0112(14)
    C12 0.0271(15) 0.0357(17) 0.0428(18) -0.0020(13) 0.0026(13) 0.0091(14)
    C13 0.0330(16) 0.0370(17) 0.0390(18) 0.0014(13) 0.0028(14) 0.0143(14)
    C14 0.0287(15) 0.0362(16) 0.0269(14) 0.0041(12) 0.0016(12) 0.0080(12)
    C15 0.0251(14) 0.0329(16) 0.0302(15) 0.0013(12) -0.0010(12) 0.0066(12)
    C16 0.0317(16) 0.0353(16) 0.0269(15) 0.0059(13) -0.0019(12) 0.0074(12)
    C17 0.049(2) 0.045(2) 0.0304(17) 0.0088(16) 0.0089(15) 0.0065(14)
    C18 0.066(3) 0.059(3) 0.042(2) 0.013(2) 0.022(2) -0.0035(19)
    C19 0.066(3) 0.052(2) 0.053(2) 0.019(2) 0.013(2) -0.014(2)
    C20 0.0424(19) 0.0328(17) 0.048(2) 0.0073(15) -0.0021(16) -0.0064(15)
    C21 0.055(2) 0.0277(17) 0.067(3) 0.0118(16) -0.009(2) -0.0003(17)
    C22 0.111(5) 0.032(2) 0.122(6) 0.030(3) -0.015(4) -0.004(3)
    C23 0.116(6) 0.030(2) 0.141(7) 0.017(3) -0.015(5) 0.023(3)
    C24 0.059(3) 0.0320(19) 0.065(3) 0.0057(17) -0.010(2) 0.0135(18)
    C25 0.047(2) 0.0348(18) 0.049(2) 0.0035(15) -0.0007(17) 0.0165(16)
    C26 0.082(4) 0.060(3) 0.064(3) 0.004(3) 0.019(3) 0.038(2)
    C27 0.087(4) 0.072(3) 0.066(3) 0.013(3) 0.041(3) 0.028(3)
    C28 0.057(2) 0.052(2) 0.044(2) 0.0081(19) 0.0199(19) 0.0089(18)
    C29 0.0320(16) 0.0285(15) 0.0371(17) 0.0030(12) -0.0003(13) 0.0034(13)
    C30 0.0304(15) 0.0273(15) 0.0362(16) 0.0024(12) 0.0007(13) 0.0001(12)
    C31 0.049(2) 0.061(3) 0.040(2) 0.0011(19) 0.0132(17) -0.0023(18)
    C32 0.061(3) 0.084(4) 0.069(3) 0.006(3) 0.029(3) -0.027(3)
    C33 0.059(3) 0.065(3) 0.091(4) 0.016(2) 0.015(3) -0.035(3)
    C34 0.040(2) 0.038(2) 0.067(3) 0.0092(16) -0.0071(18) -0.0175(18)
    C35 0.052(2) 0.0293(19) 0.090(4) 0.0079(17) -0.025(2) -0.010(2)
    C36 0.108(6) 0.027(2) 0.164(8) 0.015(3) -0.047(5) -0.005(4)
    C37 0.122(6) 0.029(2) 0.147(7) 0.003(3) -0.037(5) 0.018(3)
    C38 0.061(3) 0.0285(18) 0.075(3) 0.0010(17) -0.023(2) 0.0097(19)
    C39 0.050(2) 0.0318(18) 0.050(2) -0.0046(16) -0.0110(17) 0.0113(16)
    C40 0.072(3) 0.055(3) 0.054(3) -0.014(2) 0.002(2) 0.025(2)
    C41 0.067(3) 0.067(3) 0.038(2) -0.008(2) 0.016(2) 0.009(2)
    C42 0.048(2) 0.046(2) 0.0312(17) 0.0009(16) 0.0083(15) 0.0050(15)
    C43 0.0330(16) 0.0294(15) 0.0342(16) 0.0000(12) -0.0047(13) 0.0035(13)
    C44 0.0308(16) 0.0288(15) 0.0373(17) 0.0026(12) -0.0027(13) -0.0042(13)
    N1 0.0336(14) 0.0295(13) 0.0307(13) 0.0040(11) 0.0041(11) 0.0008(11)
    N2 0.0370(15) 0.0308(14) 0.0368(15) 0.0023(11) 0.0073(12) 0.0021(11)
    N3 0.086(3) 0.041(2) 0.091(3) 0.028(2) -0.006(3) -0.010(2)
    N4 0.092(3) 0.039(2) 0.101(4) 0.010(2) 0.002(3) 0.032(2)
    N5 0.0356(14) 0.0360(15) 0.0300(14) 0.0032(12) 0.0029(11) 0.0006(11)
    N6 0.0370(15) 0.0312(14) 0.0273(13) 0.0026(11) 0.0025(11) 0.0014(11)
    N7 0.086(3) 0.040(2) 0.129(5) 0.022(2) -0.019(3) -0.023(3)
    N8 0.097(4) 0.034(2) 0.110(4) -0.008(2) -0.027(3) 0.025(2)
    O1 0.0341(12) 0.0315(12) 0.0504(15) 0.0095(10) 0.0017(11) -0.0017(11)
    O2 0.0493(15) 0.0424(14) 0.0387(14) 0.0153(12) -0.0084(11) -0.0117(11)
    O3 0.0348(13) 0.0447(15) 0.0699(19) 0.0169(11) -0.0047(13) -0.0188(14)
    O4 0.0324(12) 0.0468(14) 0.0371(13) 0.0101(10) -0.0058(10) -0.0080(11)
    O5 0.0378(14) 0.0566(17) 0.0409(14) 0.0113(12) -0.0061(11) -0.0168(12)
    O6 0.0342(13) 0.0321(12) 0.0549(16) -0.0020(10) 0.0019(11) 0.0042(11)
    O7 0.0449(15) 0.0430(14) 0.0442(15) -0.0060(12) -0.0050(12) 0.0161(12)
    O8 0.0294(13) 0.0476(16) 0.080(2) -0.0081(11) -0.0032(13) 0.0275(15)
    O9 0.0314(12) 0.0500(15) 0.0428(14) 0.0010(11) -0.0044(10) 0.0201(12)
    O10 0.0400(14) 0.0602(17) 0.0460(15) 0.0017(12) -0.0053(11) 0.0358(13)
    O1W 0.0513(16) 0.0541(17) 0.0541(17) 0.0138(13) 0.0142(13) 0.0125(14)
    O2W 0.0439(15) 0.0442(15) 0.0571(17) 0.0021(12) 0.0106(13) 0.0023(13)
_geom_special_details
;
All e.s.d.'s (except the e.s.d. in the dihedral angle between two l.s. planes)
are estimated using the full covariance matrix. The cell e.s.d.'s are taken
into account individually in the estimation of e.s.d.'s in distances, angles
and torsion angles; correlations between e.s.d.'s in cell parameters are only
used when they are defined by crystal symmetry. An approximate (isotropic)
treatment of cell e.s.d.'s is used for estimating e.s.d.'s involving l.s.
planes.
;
loop_
    _geom_bond_atom_site_label_1
    _geom_bond_atom_site_label_2
    _geom_bond_site_symmetry_2
    _geom_bond_distance
    _geom_bond_publ_flag
    Cd1 O7 . 2.205(3) yes
    Cd1 O1 . 2.259(2) yes
    Cd1 N2 . 2.339(3) yes
    Cd1 O4 2 2.360(2) yes
    Cd1 N1 . 2.367(3) yes
    Cd1 O5 2 2.384(3) yes
    Cd1 C8 2 2.711(3) ?
    Cd2 O2 . 2.202(2) yes
    Cd2 O6 . 2.295(3) yes
    Cd2 N5 . 2.325(3) yes
    Cd2 O9 2_656 2.332(2) yes
    Cd2 N6 . 2.343(3) yes
    Cd2 O10 2_656 2.362(3) yes
    Cd2 C16 2_656 2.685(3) ?
    C1 O1 . 1.247(4) ?
    C1 O2 . 1.271(4) ?
    C1 C2 . 1.497(4) ?
    C2 C7 . 1.390(4) ?
    C2 C3 . 1.392(4) ?
    C3 C4 . 1.394(4) ?
    C3 H3A . 0.9300 ?
    C4 C5 . 1.391(5) ?
    C4 C8 . 1.499(4) ?
    C5 C6 . 1.386(5) ?
    C5 H5A . 0.9300 ?
    C6 O3 . 1.366(4) ?
    C6 C7 . 1.386(5) ?
    C7 H7A . 0.9300 ?
    C8 O5 . 1.245(4) ?
    C8 O4 . 1.264(4) ?
    C8 Cd1 2 2.711(3) ?
    C9 O6 . 1.257(4) ?
    C9 O7 . 1.272(4) ?
    C9 C10 . 1.485(4) ?
    C10 C11 . 1.392(4) ?
    C10 C15 . 1.397(4) ?
    C11 C12 . 1.392(5) ?
    C11 H11A . 0.9300 ?
    C12 O8 . 1.365(4) ?
    C12 C13 . 1.383(5) ?
    C13 C14 . 1.394(5) ?
    C13 H13A . 0.9300 ?
    C14 C15 . 1.383(4) ?
    C14 C16 . 1.503(4) ?
    C15 H15A . 0.9300 ?
    C16 O10 . 1.237(4) ?
    C16 O9 . 1.266(4) ?
    C16 Cd2 2_656 2.685(3) ?
    C17 N1 . 1.320(5) ?
    C17 C18 . 1.392(6) ?
    C17 H17A . 0.9300 ?
    C18 C19 . 1.372(7) ?
    C18 H18A . 0.9300 ?
    C19 C20 . 1.400(6) ?
    C19 H19A . 0.9300 ?
    C20 C30 . 1.396(5) ?
    C20 C21 . 1.457(6) ?
    C21 N3 . 1.354(6) ?
    C21 C24 . 1.395(7) ?
    C22 N3 . 1.331(8) ?
    C22 C23 . 1.377(11) ?
    C22 H22A . 0.9300 ?
    C23 N4 . 1.326(9) ?
    C23 H23A . 0.9300 ?
    C24 N4 . 1.351(6) ?
    C24 C25 . 1.457(6) ?
    C25 C29 . 1.393(5) ?
    C25 C26 . 1.402(7) ?
    C26 C27 . 1.369(8) ?
    C26 H26A . 0.9300 ?
    C27 C28 . 1.396(6) ?
    C27 H27A . 0.9300 ?
    C28 N2 . 1.323(5) ?
    C28 H28A . 0.9300 ?
    C29 N2 . 1.353(4) ?
    C29 C30 . 1.459(5) ?
    C30 N1 . 1.353(4) ?
    C31 N5 . 1.325(5) ?
    C31 C32 . 1.397(7) ?
    C31 H31A . 0.9300 ?
    C32 C33 . 1.362(9) ?
    C32 H32A . 0.9300 ?
    C33 C34 . 1.400(8) ?
    C33 H33A . 0.9300 ?
    C34 C44 . 1.408(5) ?
    C34 C35 . 1.447(7) ?
    C35 N7 . 1.365(6) ?
    C35 C38 . 1.396(8) ?
    C36 N7 . 1.332(10) ?
    C36 C37 . 1.389(12) ?
    C36 H36A . 0.9300 ?
    C37 N8 . 1.333(9) ?
    C37 H37A . 0.9300 ?
    C38 N8 . 1.346(6) ?
    C38 C39 . 1.454(6) ?
    C39 C40 . 1.396(7) ?
    C39 C43 . 1.400(5) ?
    C40 C41 . 1.375(7) ?
    C40 H40A . 0.9300 ?
    C41 C42 . 1.376(6) ?
    C41 H41A . 0.9300 ?
    C42 N6 . 1.335(5) ?
    C42 H42A . 0.9300 ?
    C43 N6 . 1.348(4) ?
    C43 C44 . 1.455(5) ?
    C44 N5 . 1.339(5) ?
    O3 H3B . 0.8200 ?
    O4 Cd1 2 2.360(2) ?
    O5 Cd1 2 2.384(3) ?
    O8 H8A . 0.8200 ?
    O9 Cd2 2_656 2.332(2) ?
    O10 Cd2 2_656 2.362(3) ?
    O1W H1WA . 0.8500 ?
    O1W H1WB . 0.8500 ?
    O2W H2WA . 0.8500 ?
    O2W H2WB . 0.8499 ?
loop_
    _geom_angle_atom_site_label_1
    _geom_angle_atom_site_label_2
    _geom_angle_atom_site_label_3
    _geom_angle_site_symmetry_1
    _geom_angle_site_symmetry_3
    _geom_angle
    _geom_angle_publ_flag
    O7 Cd1 O1 . . 92.68(10) ?
    O7 Cd1 N2 . . 170.68(10) ?
    O1 Cd1 N2 . . 89.39(10) ?
    O7 Cd1 O4 . 2 89.95(10) ?
    O1 Cd1 O4 . 2 94.29(9) ?
    N2 Cd1 O4 . 2 98.96(10) ?
    O7 Cd1 N1 . . 101.48(11) ?
    O1 Cd1 N1 . . 127.16(9) ?
    N2 Cd1 N1 . . 70.20(10) ?
    O4 Cd1 N1 2 . 135.72(9) ?
    O7 Cd1 O5 . 2 92.96(11) ?
    O1 Cd1 O5 . 2 148.77(9) ?
    N2 Cd1 O5 . 2 89.96(11) ?
    O4 Cd1 O5 2 2 55.03(9) ?
    N1 Cd1 O5 . 2 81.52(9) ?
    O7 Cd1 C8 . 2 90.03(10) ?
    O1 Cd1 C8 . 2 122.03(10) ?
    N2 Cd1 C8 . 2 96.58(11) ?
    O4 Cd1 C8 2 2 27.78(9) ?
    N1 Cd1 C8 . 2 108.73(10) ?
    O5 Cd1 C8 2 2 27.34(10) ?
    O2 Cd2 O6 . . 89.39(10) ?
    O2 Cd2 N5 . . 160.40(10) ?
    O6 Cd2 N5 . . 81.94(10) ?
    O2 Cd2 O9 . 2_656 94.61(10) ?
    O6 Cd2 O9 . 2_656 98.31(9) ?
    N5 Cd2 O9 . 2_656 103.99(10) ?
    O2 Cd2 N6 . . 97.96(11) ?
    O6 Cd2 N6 . . 116.05(10) ?
    N5 Cd2 N6 . . 70.66(10) ?
    O9 Cd2 N6 2_656 . 143.34(10) ?
    O2 Cd2 O10 . 2_656 96.45(11) ?
    O6 Cd2 O10 . 2_656 153.41(9) ?
    N5 Cd2 O10 . 2_656 99.14(11) ?
    O9 Cd2 O10 2_656 2_656 55.45(9) ?
    N6 Cd2 O10 . 2_656 88.88(9) ?
    O2 Cd2 C16 . 2_656 94.70(10) ?
    O6 Cd2 C16 . 2_656 126.42(10) ?
    N5 Cd2 C16 . 2_656 104.61(10) ?
    O9 Cd2 C16 2_656 2_656 28.12(9) ?
    N6 Cd2 C16 . 2_656 116.16(10) ?
    O10 Cd2 C16 2_656 2_656 27.42(9) ?
    O1 C1 O2 . . 124.3(3) ?
    O1 C1 C2 . . 120.1(3) ?
    O2 C1 C2 . . 115.6(3) ?
    C7 C2 C3 . . 120.5(3) ?
    C7 C2 C1 . . 119.4(3) ?
    C3 C2 C1 . . 120.0(3) ?
    C2 C3 C4 . . 119.2(3) ?
    C2 C3 H3A . . 120.4 ?
    C4 C3 H3A . . 120.4 ?
    C5 C4 C3 . . 120.1(3) ?
    C5 C4 C8 . . 119.4(3) ?
    C3 C4 C8 . . 120.5(3) ?
    C6 C5 C4 . . 120.3(3) ?
    C6 C5 H5A . . 119.9 ?
    C4 C5 H5A . . 119.9 ?
    O3 C6 C5 . . 118.4(3) ?
    O3 C6 C7 . . 121.6(3) ?
    C5 C6 C7 . . 120.0(3) ?
    C6 C7 C2 . . 119.9(3) ?
    C6 C7 H7A . . 120.0 ?
    C2 C7 H7A . . 120.0 ?
    O5 C8 O4 . . 121.7(3) ?
    O5 C8 C4 . . 119.4(3) ?
    O4 C8 C4 . . 118.9(3) ?
    O5 C8 Cd1 . 2 61.56(18) ?
    O4 C8 Cd1 . 2 60.48(17) ?
    C4 C8 Cd1 . 2 174.5(3) ?
    O6 C9 O7 . . 122.8(3) ?
    O6 C9 C10 . . 120.6(3) ?
    O7 C9 C10 . . 116.6(3) ?
    C11 C10 C15 . . 120.3(3) ?
    C11 C10 C9 . . 118.7(3) ?
    C15 C10 C9 . . 120.8(3) ?
    C12 C11 C10 . . 120.0(3) ?
    C12 C11 H11A . . 120.0 ?
    C10 C11 H11A . . 120.0 ?
    O8 C12 C13 . . 118.9(3) ?
    O8 C12 C11 . . 121.4(3) ?
    C13 C12 C11 . . 119.7(3) ?
    C12 C13 C14 . . 120.2(3) ?
    C12 C13 H13A . . 119.9 ?
    C14 C13 H13A . . 119.9 ?
    C15 C14 C13 . . 120.6(3) ?
    C15 C14 C16 . . 120.3(3) ?
    C13 C14 C16 . . 119.1(3) ?
    C14 C15 C10 . . 119.1(3) ?
    C14 C15 H15A . . 120.4 ?
    C10 C15 H15A . . 120.4 ?
    O10 C16 O9 . . 121.5(3) ?
    O10 C16 C14 . . 119.6(3) ?
    O9 C16 C14 . . 118.9(3) ?
    O10 C16 Cd2 . 2_656 61.58(18) ?
    O9 C16 Cd2 . 2_656 60.23(17) ?
    C14 C16 Cd2 . 2_656 175.5(2) ?
    N1 C17 C18 . . 122.7(4) ?
    N1 C17 H17A . . 118.6 ?
    C18 C17 H17A . . 118.6 ?
    C19 C18 C17 . . 118.8(4) ?
    C19 C18 H18A . . 120.6 ?
    C17 C18 H18A . . 120.6 ?
    C18 C19 C20 . . 119.7(4) ?
    C18 C19 H19A . . 120.1 ?
    C20 C19 H19A . . 120.1 ?
    C30 C20 C19 . . 117.5(4) ?
    C30 C20 C21 . . 119.9(4) ?
    C19 C20 C21 . . 122.5(4) ?
    N3 C21 C24 . . 122.4(4) ?
    N3 C21 C20 . . 117.7(5) ?
    C24 C21 C20 . . 119.9(4) ?
    N3 C22 C23 . . 122.1(5) ?
    N3 C22 H22A . . 118.9 ?
    C23 C22 H22A . . 118.9 ?
    N4 C23 C22 . . 123.9(5) ?
    N4 C23 H23A . . 118.0 ?
    C22 C23 H23A . . 118.0 ?
    N4 C24 C21 . . 121.5(4) ?
    N4 C24 C25 . . 118.2(5) ?
    C21 C24 C25 . . 120.3(4) ?
    C29 C25 C26 . . 117.2(4) ?
    C29 C25 C24 . . 119.7(4) ?
    C26 C25 C24 . . 123.0(4) ?
    C27 C26 C25 . . 119.7(4) ?
    C27 C26 H26A . . 120.1 ?
    C25 C26 H26A . . 120.1 ?
    C26 C27 C28 . . 119.4(4) ?
    C26 C27 H27A . . 120.3 ?
    C28 C27 H27A . . 120.3 ?
    N2 C28 C27 . . 121.9(4) ?
    N2 C28 H28A . . 119.1 ?
    C27 C28 H28A . . 119.1 ?
    N2 C29 C25 . . 122.7(3) ?
    N2 C29 C30 . . 117.1(3) ?
    C25 C29 C30 . . 120.2(3) ?
    N1 C30 C20 . . 122.3(3) ?
    N1 C30 C29 . . 117.8(3) ?
    C20 C30 C29 . . 119.9(3) ?
    N5 C31 C32 . . 121.7(5) ?
    N5 C31 H31A . . 119.1 ?
    C32 C31 H31A . . 119.1 ?
    C33 C32 C31 . . 119.5(5) ?
    C33 C32 H32A . . 120.3 ?
    C31 C32 H32A . . 120.3 ?
    C32 C33 C34 . . 119.9(4) ?
    C32 C33 H33A . . 120.1 ?
    C34 C33 H33A . . 120.1 ?
    C33 C34 C44 . . 117.0(4) ?
    C33 C34 C35 . . 123.8(4) ?
    C44 C34 C35 . . 119.1(4) ?
    N7 C35 C38 . . 120.8(5) ?
    N7 C35 C34 . . 118.1(6) ?
    C38 C35 C34 . . 121.1(4) ?
    N7 C36 C37 . . 123.5(6) ?
    N7 C36 H36A . . 118.3 ?
    C37 C36 H36A . . 118.3 ?
    N8 C37 C36 . . 121.6(6) ?
    N8 C37 H37A . . 119.2 ?
    C36 C37 H37A . . 119.2 ?
    N8 C38 C35 . . 122.7(5) ?
    N8 C38 C39 . . 117.3(5) ?
    C35 C38 C39 . . 120.0(4) ?
    C40 C39 C43 . . 117.4(4) ?
    C40 C39 C38 . . 123.2(4) ?
    C43 C39 C38 . . 119.3(4) ?
    C41 C40 C39 . . 119.7(4) ?
    C41 C40 H40A . . 120.2 ?
    C39 C40 H40A . . 120.2 ?
    C40 C41 C42 . . 119.5(4) ?
    C40 C41 H41A . . 120.2 ?
    C42 C41 H41A . . 120.2 ?
    N6 C42 C41 . . 121.9(4) ?
    N6 C42 H42A . . 119.1 ?
    C41 C42 H42A . . 119.1 ?
    N6 C43 C39 . . 122.0(3) ?
    N6 C43 C44 . . 117.4(3) ?
    C39 C43 C44 . . 120.6(3) ?
    N5 C44 C34 . . 122.4(4) ?
    N5 C44 C43 . . 117.7(3) ?
    C34 C44 C43 . . 119.9(4) ?
    C17 N1 C30 . . 118.9(3) ?
    C17 N1 Cd1 . . 124.1(2) ?
    C30 N1 Cd1 . . 115.3(2) ?
    C28 N2 C29 . . 119.1(3) ?
    C28 N2 Cd1 . . 123.2(3) ?
    C29 N2 Cd1 . . 116.6(2) ?
    C22 N3 C21 . . 115.1(6) ?
    C23 N4 C24 . . 115.0(6) ?
    C31 N5 C44 . . 119.5(3) ?
    C31 N5 Cd2 . . 123.0(3) ?
    C44 N5 Cd2 . . 117.4(2) ?
    C42 N6 C43 . . 119.3(3) ?
    C42 N6 Cd2 . . 124.0(2) ?
    C43 N6 Cd2 . . 116.7(2) ?
    C36 N7 C35 . . 115.4(7) ?
    C37 N8 C38 . . 116.0(7) ?
    C1 O1 Cd1 . . 139.9(2) ?
    C1 O2 Cd2 . . 116.7(2) ?
    C6 O3 H3B . . 109.5 ?
    C8 O4 Cd1 . 2 91.74(19) ?
    C8 O5 Cd1 . 2 91.1(2) ?
    C9 O6 Cd2 . . 142.2(2) ?
    C9 O7 Cd1 . . 112.1(2) ?
    C12 O8 H8A . . 109.5 ?
    C16 O9 Cd2 . 2_656 91.65(19) ?
    C16 O10 Cd2 . 2_656 91.0(2) ?
    H1WA O1W H1WB . . 120.0 ?
    H2WA O2W H2WB . . 120.0 ?
loop_
    _geom_torsion_atom_site_label_1
    _geom_torsion_atom_site_label_2
    _geom_torsion_atom_site_label_3
    _geom_torsion_atom_site_label_4
    _geom_torsion_site_symmetry_1
    _geom_torsion_site_symmetry_2
    _geom_torsion_site_symmetry_3
    _geom_torsion_site_symmetry_4
    _geom_torsion
    _geom_torsion_publ_flag
    O1 C1 C2 C7 . . . . 154.7(3) ?
    O2 C1 C2 C7 . . . . -26.3(5) ?
    O1 C1 C2 C3 . . . . -29.3(5) ?
    O2 C1 C2 C3 . . . . 149.8(3) ?
    C7 C2 C3 C4 . . . . 2.3(5) ?
    C1 C2 C3 C4 . . . . -173.8(3) ?
    C2 C3 C4 C5 . . . . -2.6(5) ?
    C2 C3 C4 C8 . . . . 177.6(3) ?
    C3 C4 C5 C6 . . . . 1.4(5) ?
    C8 C4 C5 C6 . . . . -178.7(3) ?
    C4 C5 C6 O3 . . . . 179.7(3) ?
    C4 C5 C6 C7 . . . . 0.1(6) ?
    O3 C6 C7 C2 . . . . 179.9(3) ?
    C5 C6 C7 C2 . . . . -0.5(6) ?
    C3 C2 C7 C6 . . . . -0.7(5) ?
    C1 C2 C7 C6 . . . . 175.3(3) ?
    C5 C4 C8 O5 . . . . -17.3(5) ?
    C3 C4 C8 O5 . . . . 162.5(3) ?
    C5 C4 C8 O4 . . . . 162.5(3) ?
    C3 C4 C8 O4 . . . . -17.7(5) ?
    C5 C4 C8 Cd1 . . . 2 -116(2) ?
    C3 C4 C8 Cd1 . . . 2 64(3) ?
    O6 C9 C10 C11 . . . . 156.7(3) ?
    O7 C9 C10 C11 . . . . -24.2(5) ?
    O6 C9 C10 C15 . . . . -27.4(5) ?
    O7 C9 C10 C15 . . . . 151.7(3) ?
    C15 C10 C11 C12 . . . . -0.3(5) ?
    C9 C10 C11 C12 . . . . 175.6(3) ?
    C10 C11 C12 O8 . . . . -178.8(3) ?
    C10 C11 C12 C13 . . . . -1.2(6) ?
    O8 C12 C13 C14 . . . . 178.6(3) ?
    C11 C12 C13 C14 . . . . 1.0(6) ?
    C12 C13 C14 C15 . . . . 0.7(5) ?
    C12 C13 C14 C16 . . . . 180.0(3) ?
    C13 C14 C15 C10 . . . . -2.3(5) ?
    C16 C14 C15 C10 . . . . 178.5(3) ?
    C11 C10 C15 C14 . . . . 2.0(5) ?
    C9 C10 C15 C14 . . . . -173.8(3) ?
    C15 C14 C16 O10 . . . . 162.0(3) ?
    C13 C14 C16 O10 . . . . -17.3(5) ?
    C15 C14 C16 O9 . . . . -19.1(5) ?
    C13 C14 C16 O9 . . . . 161.7(3) ?
    C15 C14 C16 Cd2 . . . 2_656 58(3) ?
    C13 C14 C16 Cd2 . . . 2_656 -121(3) ?
    N1 C17 C18 C19 . . . . 0.7(7) ?
    C17 C18 C19 C20 . . . . 0.7(7) ?
    C18 C19 C20 C30 . . . . -1.1(7) ?
    C18 C19 C20 C21 . . . . 178.4(4) ?
    C30 C20 C21 N3 . . . . 176.8(4) ?
    C19 C20 C21 N3 . . . . -2.7(6) ?
    C30 C20 C21 C24 . . . . -1.8(6) ?
    C19 C20 C21 C24 . . . . 178.8(4) ?
    N3 C22 C23 N4 . . . . -0.2(12) ?
    N3 C21 C24 N4 . . . . 1.9(7) ?
    C20 C21 C24 N4 . . . . -179.6(4) ?
    N3 C21 C24 C25 . . . . -177.5(4) ?
    C20 C21 C24 C25 . . . . 1.0(6) ?
    N4 C24 C25 C29 . . . . -179.1(4) ?
    C21 C24 C25 C29 . . . . 0.3(6) ?
    N4 C24 C25 C26 . . . . 1.8(7) ?
    C21 C24 C25 C26 . . . . -178.8(5) ?
    C29 C25 C26 C27 . . . . 0.6(8) ?
    C24 C25 C26 C27 . . . . 179.7(5) ?
    C25 C26 C27 C28 . . . . 1.3(9) ?
    C26 C27 C28 N2 . . . . -1.9(9) ?
    C26 C25 C29 N2 . . . . -2.1(6) ?
    C24 C25 C29 N2 . . . . 178.8(4) ?
    C26 C25 C29 C30 . . . . 178.3(4) ?
    C24 C25 C29 C30 . . . . -0.8(5) ?
    C19 C20 C30 N1 . . . . 0.3(6) ?
    C21 C20 C30 N1 . . . . -179.2(3) ?
    C19 C20 C30 C29 . . . . -179.2(4) ?
    C21 C20 C30 C29 . . . . 1.2(5) ?
    N2 C29 C30 N1 . . . . 0.9(5) ?
    C25 C29 C30 N1 . . . . -179.5(3) ?
    N2 C29 C30 C20 . . . . -179.6(3) ?
    C25 C29 C30 C20 . . . . 0.0(5) ?
    N5 C31 C32 C33 . . . . 1.1(8) ?
    C31 C32 C33 C34 . . . . -0.9(8) ?
    C32 C33 C34 C44 . . . . -0.1(7) ?
    C32 C33 C34 C35 . . . . -179.0(5) ?
    C33 C34 C35 N7 . . . . -2.4(7) ?
    C44 C34 C35 N7 . . . . 178.7(4) ?
    C33 C34 C35 C38 . . . . 177.9(5) ?
    C44 C34 C35 C38 . . . . -1.0(6) ?
    N7 C36 C37 N8 . . . . 0.9(12) ?
    N7 C35 C38 N8 . . . . 1.4(7) ?
    C34 C35 C38 N8 . . . . -178.9(4) ?
    N7 C35 C38 C39 . . . . -178.9(4) ?
    C34 C35 C38 C39 . . . . 0.8(6) ?
    N8 C38 C39 C40 . . . . 1.0(6) ?
    C35 C38 C39 C40 . . . . -178.8(4) ?
    N8 C38 C39 C43 . . . . -179.8(4) ?
    C35 C38 C39 C43 . . . . 0.4(6) ?
    C43 C39 C40 C41 . . . . 0.3(7) ?
    C38 C39 C40 C41 . . . . 179.5(4) ?
    C39 C40 C41 C42 . . . . 1.7(7) ?
    C40 C41 C42 N6 . . . . -2.1(7) ?
    C40 C39 C43 N6 . . . . -2.1(5) ?
    C38 C39 C43 N6 . . . . 178.6(3) ?
    C40 C39 C43 C44 . . . . 177.8(4) ?
    C38 C39 C43 C44 . . . . -1.5(5) ?
    C33 C34 C44 N5 . . . . 0.9(6) ?
    C35 C34 C44 N5 . . . . 179.9(3) ?
    C33 C34 C44 C43 . . . . -179.0(4) ?
    C35 C34 C44 C43 . . . . -0.1(5) ?
    N6 C43 C44 N5 . . . . 1.3(5) ?
    C39 C43 C44 N5 . . . . -178.6(3) ?
    N6 C43 C44 C34 . . . . -178.8(3) ?
    C39 C43 C44 C34 . . . . 1.3(5) ?
    C18 C17 N1 C30 . . . . -1.5(6) ?
    C18 C17 N1 Cd1 . . . . -165.9(3) ?
    C20 C30 N1 C17 . . . . 1.0(5) ?
    C29 C30 N1 C17 . . . . -179.4(3) ?
    C20 C30 N1 Cd1 . . . . 166.7(3) ?
    C29 C30 N1 Cd1 . . . . -13.8(4) ?
    O7 Cd1 N1 C17 . . . . -5.0(3) ?
    O1 Cd1 N1 C17 . . . . -107.3(3) ?
    N2 Cd1 N1 C17 . . . . 179.4(3) ?
    O4 Cd1 N1 C17 2 . . . 97.0(3) ?
    O5 Cd1 N1 C17 2 . . . 86.3(3) ?
    C8 Cd1 N1 C17 2 . . . 89.0(3) ?
    O7 Cd1 N1 C30 . . . . -169.8(2) ?
    O1 Cd1 N1 C30 . . . . 87.8(3) ?
    N2 Cd1 N1 C30 . . . . 14.5(2) ?
    O4 Cd1 N1 C30 2 . . . -67.9(3) ?
    O5 Cd1 N1 C30 2 . . . -78.5(2) ?
    C8 Cd1 N1 C30 2 . . . -75.8(2) ?
    C27 C28 N2 C29 . . . . 0.5(7) ?
    C27 C28 N2 Cd1 . . . . 168.1(4) ?
    C25 C29 N2 C28 . . . . 1.6(5) ?
    C30 C29 N2 C28 . . . . -178.9(3) ?
    C25 C29 N2 Cd1 . . . . -166.8(3) ?
    C30 C29 N2 Cd1 . . . . 12.7(4) ?
    O7 Cd1 N2 C28 . . . . 150.5(6) ?
    O1 Cd1 N2 C28 . . . . 47.7(3) ?
    O4 Cd1 N2 C28 2 . . . -46.6(3) ?
    N1 Cd1 N2 C28 . . . . 177.9(3) ?
    O5 Cd1 N2 C28 2 . . . -101.1(3) ?
    C8 Cd1 N2 C28 2 . . . -74.5(3) ?
    O7 Cd1 N2 C29 . . . . -41.6(8) ?
    O1 Cd1 N2 C29 . . . . -144.5(3) ?
    O4 Cd1 N2 C29 2 . . . 121.3(2) ?
    N1 Cd1 N2 C29 . . . . -14.3(2) ?
    O5 Cd1 N2 C29 2 . . . 66.7(2) ?
    C8 Cd1 N2 C29 2 . . . 93.3(3) ?
    C23 C22 N3 C21 . . . . 0.8(9) ?
    C24 C21 N3 C22 . . . . -1.6(7) ?
    C20 C21 N3 C22 . . . . 179.9(5) ?
    C22 C23 N4 C24 . . . . 0.4(10) ?
    C21 C24 N4 C23 . . . . -1.2(8) ?
    C25 C24 N4 C23 . . . . 178.2(5) ?
    C32 C31 N5 C44 . . . . -0.3(6) ?
    C32 C31 N5 Cd2 . . . . -176.9(4) ?
    C34 C44 N5 C31 . . . . -0.7(5) ?
    C43 C44 N5 C31 . . . . 179.3(3) ?
    C34 C44 N5 Cd2 . . . . 176.1(3) ?
    C43 C44 N5 Cd2 . . . . -4.0(4) ?
    O2 Cd2 N5 C31 . . . . 123.5(4) ?
    O6 Cd2 N5 C31 . . . . 59.0(3) ?
    O9 Cd2 N5 C31 2_656 . . . -37.7(3) ?
    N6 Cd2 N5 C31 . . . . -179.7(3) ?
    O10 Cd2 N5 C31 2_656 . . . -94.2(3) ?
    C16 Cd2 N5 C31 2_656 . . . -66.7(3) ?
    O2 Cd2 N5 C44 . . . . -53.1(4) ?
    O6 Cd2 N5 C44 . . . . -117.7(3) ?
    O9 Cd2 N5 C44 2_656 . . . 145.7(2) ?
    N6 Cd2 N5 C44 . . . . 3.6(2) ?
    O10 Cd2 N5 C44 2_656 . . . 89.2(2) ?
    C16 Cd2 N5 C44 2_656 . . . 116.7(2) ?
    C41 C42 N6 C43 . . . . 0.3(6) ?
    C41 C42 N6 Cd2 . . . . -179.8(3) ?
    C39 C43 N6 C42 . . . . 1.8(5) ?
    C44 C43 N6 C42 . . . . -178.1(3) ?
    C39 C43 N6 Cd2 . . . . -178.0(3) ?
    C44 C43 N6 Cd2 . . . . 2.0(4) ?
    O2 Cd2 N6 C42 . . . . -19.2(3) ?
    O6 Cd2 N6 C42 . . . . -112.5(3) ?
    N5 Cd2 N6 C42 . . . . 177.2(3) ?
    O9 Cd2 N6 C42 2_656 . . . 89.6(3) ?
    O10 Cd2 N6 C42 2_656 . . . 77.1(3) ?
    C16 Cd2 N6 C42 2_656 . . . 80.0(3) ?
    O2 Cd2 N6 C43 . . . . 160.6(2) ?
    O6 Cd2 N6 C43 . . . . 67.4(3) ?
    N5 Cd2 N6 C43 . . . . -2.9(2) ?
    O9 Cd2 N6 C43 2_656 . . . -90.5(3) ?
    O10 Cd2 N6 C43 2_656 . . . -103.0(2) ?
    C16 Cd2 N6 C43 2_656 . . . -100.1(2) ?
    C37 C36 N7 C35 . . . . 0.8(10) ?
    C38 C35 N7 C36 . . . . -1.9(7) ?
    C34 C35 N7 C36 . . . . 178.5(5) ?
    C36 C37 N8 C38 . . . . -1.4(10) ?
    C35 C38 N8 C37 . . . . 0.3(8) ?
    C39 C38 N8 C37 . . . . -179.4(5) ?
    O2 C1 O1 Cd1 . . . . -83.6(5) ?
    C2 C1 O1 Cd1 . . . . 95.4(4) ?
    O7 Cd1 O1 C1 . . . . -1.5(4) ?
    N2 Cd1 O1 C1 . . . . 169.4(4) ?
    O4 Cd1 O1 C1 2 . . . -91.7(4) ?
    N1 Cd1 O1 C1 . . . . 105.0(4) ?
    O5 Cd1 O1 C1 2 . . . -101.7(4) ?
    C8 Cd1 O1 C1 2 . . . -93.3(4) ?
    O1 C1 O2 Cd2 . . . . 7.4(5) ?
    C2 C1 O2 Cd2 . . . . -171.6(2) ?
    O6 Cd2 O2 C1 . . . . 61.2(3) ?
    N5 Cd2 O2 C1 . . . . -2.2(5) ?
    O9 Cd2 O2 C1 2_656 . . . 159.5(3) ?
    N6 Cd2 O2 C1 . . . . -55.1(3) ?
    O10 Cd2 O2 C1 2_656 . . . -144.8(3) ?
    C16 Cd2 O2 C1 2_656 . . . -172.3(3) ?
    O5 C8 O4 Cd1 . . . 2 -6.4(4) ?
    C4 C8 O4 Cd1 . . . 2 173.7(3) ?
    O4 C8 O5 Cd1 . . . 2 6.4(4) ?
    C4 C8 O5 Cd1 . . . 2 -173.8(3) ?
    O7 C9 O6 Cd2 . . . . -93.2(5) ?
    C10 C9 O6 Cd2 . . . . 85.9(5) ?
    O2 Cd2 O6 C9 . . . . 10.2(4) ?
    N5 Cd2 O6 C9 . . . . 172.6(4) ?
    O9 Cd2 O6 C9 2_656 . . . -84.4(4) ?
    N6 Cd2 O6 C9 . . . . 108.8(4) ?
    O10 Cd2 O6 C9 2_656 . . . -93.1(5) ?
    C16 Cd2 O6 C9 2_656 . . . -85.2(4) ?
    O6 C9 O7 Cd1 . . . . 7.5(4) ?
    C10 C9 O7 Cd1 . . . . -171.6(2) ?
    O1 Cd1 O7 C9 . . . . 64.0(3) ?
    N2 Cd1 O7 C9 . . . . -38.6(8) ?
    O4 Cd1 O7 C9 2 . . . 158.3(3) ?
    N1 Cd1 O7 C9 . . . . -64.8(3) ?
    O5 Cd1 O7 C9 2 . . . -146.8(3) ?
    C8 Cd1 O7 C9 2 . . . -174.0(3) ?
    O10 C16 O9 Cd2 . . . 2_656 -6.2(4) ?
    C14 C16 O9 Cd2 . . . 2_656 174.9(3) ?
    O9 C16 O10 Cd2 . . . 2_656 6.1(4) ?
    C14 C16 O10 Cd2 . . . 2_656 -175.0(3) ?
loop_
    _geom_hbond_atom_site_label_D
    _geom_hbond_atom_site_label_H
    _geom_hbond_atom_site_label_A
    _geom_hbond_site_symmetry_A
    _geom_hbond_distance_DH
    _geom_hbond_distance_HA
    _geom_hbond_distance_DA
    _geom_hbond_angle_DHA
    O3 H3B O2W 1_545 0.82 1.84 2.659(4) 176.8
    O8 H8A O1W 1_445 0.82 1.85 2.672(4) 177.4
    O1W H1WA O9 1_565 0.85 2.14 2.912(4) 150.1
    O1W H1WB O2 1_565 0.85 2.27 2.963(4) 138.2
    O2W H2WA O4 1_665 0.85 2.28 2.880(4) 127.4
    O2W H2WB O7 1_665 0.85 2.33 2.955(4) 130.5
data_global
_journal_date_recd_electronic     2011-12-11
_journal_date_accepted     2012-03-18
_journal_name_full     'Acta Crystallographica, Section E'
_journal_year     2012
_journal_volume     68
_journal_issue      4
_journal_page_first     m477
_journal_page_last     m478
_journal_paper_category     QM
_journal_paper_doi     10.1107/S1600536812011695
_journal_coeditor_code     DS2166
_publ_contact_author
;
    'Zhao, Peng-Cheng'
    Department of Forensic Chemistry
    China Criminal Police University
    Shenyang 110854
     People's Republic of China
;
_publ_contact_author_email     zpcccpc@ccpc.edu.cn
_publ_contact_author_fax     '8624 86982750'
_publ_contact_author_phone     '8624 86982838'
_publ_section_title
;\
<i>catena</i>-Poly[[bis(\m~3~-5-hydroxyisophthalato)bis(pyrazino[2,3-<i>f</i>]\
[1,10]phenanthroline)dicadmium] dihydrate]
;
loop_
    _publ_author_name
    _publ_author_address
    'Zhao, Peng-Cheng'
;
     Department of Forensic Chemistry
     China Criminal Police University
     Shenyang 110854
     People's Republic of China
;
