# Supplementary material for: catena-Poly[[bis­(μ3-5-hy­droxy­isophthalato)bis­(pyrazino­[2,3-f][1,10]phenanthroline)dicadmium] dihydrate]
Source: Acta Crystallogr Sect E Struct Rep Online. 2012 Mar 24;68(Pt 4):m477–8. doi: 10.1107/S1600536812011695 (PMC3343865; doi:10.1107/S1600536812011695)
Supplement: Supplementary file 2 [file e-68-0m477-Isup2.hkl]

# 
# h,k,l, Fc-squared, Fo-squared, sigma(Fo-squared) and status flag 
# 
data_I
_shelx_title ' 1 in P-1' 
_shelx_refln_list_code          4 
_shelx_F_calc_maximum      382.32 
_exptl_crystal_F_000      1080.00 
_reflns_d_resolution_high  0.7697 
 
loop_ 
 _symmetry_equiv_pos_as_xyz 
 'x, y, z' 
 '-x, -y, -z' 
 
_cell_length_a     8.6754 
_cell_length_b    15.1114 
_cell_length_c    15.6291 
_cell_angle_alpha  92.903 
_cell_angle_beta   97.143 
_cell_angle_gamma  95.515 
 
_shelx_F_squared_multiplier     1.000 
 
loop_ 
 _refln_index_h 
 _refln_index_k 
 _refln_index_l 
 _refln_F_squared_calc 
 _refln_F_squared_meas 
 _refln_F_squared_sigma 
 _refln_observed_status 
   1   0   0      522.17      551.97     16.04 o 
   2   0   0    41343.38    42197.32    251.50 o 
   3   0   0     2662.51     2841.83     81.94 o 
   4   0   0      434.26      524.42     22.40 o 
   5   0   0     8522.31     8801.38    192.95 o 
   6   0   0       73.85       69.61      7.80 o 
   7   0   0      283.94      246.12     12.48 o 
   8   0   0      143.74      146.88     12.62 o 
   9   0   0      322.49      345.78     17.44 o 
  10   0   0      245.95      255.76     18.71 o 
  11   0   0      281.27      323.24     21.27 o 
 -11   1   0      896.50      900.40     31.76 o 
 -10   1   0        7.27       10.07     11.20 o 
  -9   1   0      619.88      670.30     35.30 o 
  -8   1   0     5974.69     6453.34    250.37 o 
  -7   1   0        5.38        4.39      6.81 o 
  -6   1   0     3260.57     3280.47    144.32 o 
  -5   1   0      137.94      122.35      7.94 o 
  -4   1   0      327.62      373.71     15.17 o 
  -3   1   0      107.84       89.60      5.25 o 
  -2   1   0    10415.95    10707.51    128.59 o 
  -1   1   0     6196.48     6097.45     95.27 o 
   1   1   0     7398.16     7391.56     58.43 o 
   2   1   0      184.92      215.92      9.50 o 
   3   1   0    18643.92    18817.75    216.77 o 
   4   1   0       95.19       92.44      5.95 o 
   5   1   0     5155.23     5283.01    149.71 o 
   6   1   0     1294.77     1272.98     53.16 o 
   7   1   0        0.16       10.49      6.81 o 
   8   1   0     3341.34     3081.85    106.90 o 
   9   1   0       62.71       49.48     10.92 o 
  10   1   0      260.42      228.82     17.01 o 
  11   1   0      149.04      131.99     16.73 o 
 -11   2   0      126.83      103.78     16.59 o 
 -10   2   0      169.31      155.10     14.46 o 
  -9   2   0       43.76       29.21      9.50 o 
  -8   2   0     9426.17     9732.26    294.32 o 
  -7   2   0       98.38      107.89     10.35 o 
  -6   2   0     1918.21     1859.63     68.90 o 
  -5   2   0     5576.50     5309.24    149.85 o 
  -4   2   0      257.64      319.27     12.76 o 
  -3   2   0    31425.72    31216.47    271.78 o 
  -1   2   0     1860.75     1898.87     33.43 o 
   0   2   0     2813.79      563.49   1326.00 o 
   1   2   0      799.05      844.27     24.84 o 
   2   2   0     1322.15     1059.04     48.49 o 
   3   2   0     9003.86     9621.96    161.05 o 
   4   2   0      291.92      262.42      8.65 o 
   5   2   0      316.47      313.74     11.91 o 
   6   2   0     1679.93     1736.71     66.63 o 
   7   2   0      114.99      128.45     10.63 o 
   8   2   0     3627.21     3632.50    128.87 o 
   9   2   0     1051.57     1087.54     44.52 o 
  10   2   0       19.58       22.40     10.92 o 
 -11   3   0      846.93      917.55     37.57 o 
 -10   3   0       36.50       33.46     10.63 o 
  -9   3   0      939.21      941.65     42.25 o 
  -8   3   0       57.03       58.98     10.77 o 
  -7   3   0       97.20      104.49      9.50 o 
  -6   3   0      326.42      323.67     13.89 o 
  -5   3   0     6468.46     6668.84    171.40 o 
  -4   3   0        3.18        4.82      3.54 o 
  -3   3   0     6564.84     6326.32    133.41 o 
  -2   3   0     1920.59     1622.16     57.70 o 
  -1   3   0      133.38      147.08      3.60 o 
   0   3   0    25364.24    26061.20    128.47 o 
   1   3   0      203.20      189.83      4.71 o 
   2   3   0      773.55      747.14     25.94 o 
   3   3   0     8331.69     8258.67    157.08 o 
   4   3   0       30.60       54.16      5.67 o 
   5   3   0     3263.38     2946.18    127.88 o 
   6   3   0      595.48      556.17     24.38 o 
   7   3   0        0.21        1.28      6.81 o 
   8   3   0     1744.55     1759.40     68.90 o 
   9   3   0      901.47      806.54     40.83 o 
  10   3   0       79.18       88.75     14.89 o 
 -11   4   0      466.84      466.72     25.52 o 
 -10   4   0      125.84      142.76     14.60 o 
  -9   4   0      316.27      311.90     18.86 o 
  -8   4   0     5051.86     5404.23    220.60 o 
  -7   4   0       17.24       23.53      9.07 o 
  -6   4   0     3231.73     3558.49    148.29 o 
  -5   4   0      104.49      154.96      9.07 o 
  -4   4   0       37.24       22.83      4.68 o 
  -2   4   0     1957.89     1870.12     67.34 o 
  -1   4   0     2185.98     2020.29     44.65 o 
   0   4   0    15890.31    16852.88    218.97 o 
   1   4   0     4112.06     4106.99     64.16 o 
   2   4   0      193.72      237.04      7.94 o 
   3   4   0     2171.89     1880.19     63.23 o 
   4   4   0      902.17      892.88     37.71 o 
   5   4   0      708.20      785.56     34.31 o 
   6   4   0     5291.40     4798.72    182.89 o 
   7   4   0        2.56        7.51      6.81 o 
   8   4   0     3068.76     2951.85    109.31 o 
   9   4   0      132.62      123.77     14.32 o 
  10   4   0       48.96       60.11     13.75 o 
 -11   5   0       23.39       41.54     13.75 o 
 -10   5   0      434.69      430.99     25.38 o 
  -9   5   0      320.08      310.77     17.30 o 
  -8   5   0     2715.69     2730.82    103.35 o 
  -7   5   0      297.00      295.03     13.33 o 
  -6   5   0      118.10      116.11      8.79 o 
  -5   5   0    12282.81    12523.05    242.86 o 
  -4   5   0      343.02      418.37     13.61 o 
  -3   5   0    10704.96    10437.58    181.19 o 
  -2   5   0        3.91        8.65      3.26 o 
  -1   5   0     1537.60     1564.56     44.61 o 
   0   5   0     4863.57     4867.82     72.97 o 
   1   5   0      758.98      817.79     21.65 o 
   2   5   0      152.34      127.60      7.23 o 
   3   5   0     3561.84     3668.79    127.03 o 
   4   5   0     1902.78     1924.99     63.51 o 
   5   5   0     4126.70     4073.98    150.56 o 
   6   5   0      967.61      908.19     30.20 o 
   7   5   0      197.45      152.26     11.48 o 
   8   5   0      152.27      137.09     14.89 o 
   9   5   0      381.95      424.47     20.84 o 
  10   5   0        5.39       -0.85     12.33 o 
 -10   6   0       11.14       11.34     11.91 o 
  -9   6   0     1065.81     1014.81     44.52 o 
  -8   6   0      375.57      381.79     18.15 o 
  -7   6   0      161.54      158.64     11.06 o 
  -6   6   0     2501.31     2403.89     72.73 o 
  -5   6   0      239.42      310.91     11.77 o 
  -4   6   0      895.02      899.26     35.44 o 
  -3   6   0     6480.41     6890.71    156.38 o 
  -2   6   0      164.20      108.60      6.24 o 
  -1   6   0      153.01      112.61      9.50 o 
   0   6   0    17361.80    17423.88    150.96 o 
   1   6   0     1863.27     1865.02     52.28 o 
   2   6   0      323.40      401.78     20.42 o 
   3   6   0    19050.06    19432.90    281.99 o 
   4   6   0        5.60        7.09      5.39 o 
   5   6   0     5456.35     5506.16    187.57 o 
   6   6   0     1398.83     1408.37     62.38 o 
   7   6   0      154.45      146.73     12.19 o 
   8   6   0     1050.70     1096.19     59.69 o 
   9   6   0       15.96       27.79     10.35 o 
  10   6   0      150.24      145.60     23.25 o 
 -10   7   0      129.08      125.33     14.32 o 
  -9   7   0       51.01       56.85     13.18 o 
  -8   7   0     4129.50     4482.28    212.09 o 
  -7   7   0      123.57      103.21     10.77 o 
  -6   7   0     2216.68     2255.60     81.66 o 
  -5   7   0     2636.93     2310.47     83.22 o 
  -4   7   0        9.23        6.24      5.67 o 
  -3   7   0     8153.43     8242.66    181.47 o 
  -2   7   0        0.09        4.54      4.11 o 
  -1   7   0     2302.88     2064.33     59.41 o 
   0   7   0     1292.80     1247.74     31.28 o 
   1   7   0     3903.57     3823.48     82.75 o 
   2   7   0     2759.17     2782.85    106.33 o 
   3   7   0        5.09       75.28      8.65 o 
   4   7   0       21.52       22.26      5.95 o 
   5   7   0      698.04      743.60     31.62 o 
   6   7   0     2202.91     2068.04     71.31 o 
   7   7   0        2.60       11.91      7.23 o 
   8   7   0     1001.26      952.29     33.88 o 
   9   7   0      301.26      238.32     18.29 o 
 -10   8   0      186.75      187.99     16.02 o 
  -9   8   0      186.80      189.27     16.59 o 
  -8   8   0      764.81      739.63     24.24 o 
  -7   8   0      602.30      575.45     29.63 o 
  -6   8   0       24.29       18.71      9.64 o 
  -5   8   0     3432.90     2923.49     92.58 o 
  -4   8   0       97.76      115.40      7.80 o 
  -3   8   0     3547.94     3194.84    119.23 o 
  -2   8   0     9156.09     9331.18    192.67 o 
  -1   8   0      343.31      323.06     10.99 o 
   0   8   0    21282.49    21241.23    462.11 o 
   1   8   0      165.08      159.74      5.66 o 
   2   8   0     5847.81     5945.80    164.74 o 
   3   8   0     2350.63     2332.87     81.09 o 
   4   8   0       41.26       43.95      7.09 o 
   5   8   0     1659.76     1600.04     42.67 o 
   6   8   0      347.55      316.15     15.88 o 
   7   8   0       46.43       36.44     10.77 o 
   8   8   0      139.10      134.83     13.89 o 
   9   8   0      456.14      432.83     22.83 o 
 -10   9   0       43.22       38.70     12.33 o 
  -9   9   0       77.28       83.65     13.47 o 
  -8   9   0     1033.34     1065.28     45.23 o 
  -7   9   0      303.35      266.39     14.46 o 
  -6   9   0     2352.87     2284.81     88.18 o 
  -5   9   0       58.75       49.34      8.93 o 
  -4   9   0      186.36      202.17     10.07 o 
  -3   9   0     2879.79     2623.64    113.70 o 
  -2   9   0     4848.00     4963.46    153.40 o 
  -1   9   0     1577.44     1603.05     41.75 o 
   0   9   0     2157.95     2243.44     71.77 o 
   1   9   0     5315.81     5331.21    228.82 o 
   2   9   0       57.59       54.16      6.38 o 
   3   9   0     9587.03     9803.86    242.86 o 
   4   9   0       12.90       19.85      6.95 o 
   5   9   0     2806.13     2757.48     99.52 o 
   6   9   0     1771.74     1717.29     55.57 o 
   7   9   0       43.45       52.46     10.92 o 
   8   9   0     1334.55     1249.87     51.75 o 
   9   9   0        0.23       13.04     11.48 o 
 -10  10   0      240.41      277.02     19.28 o 
  -9  10   0        7.22       20.42     12.48 o 
  -8  10   0     1245.15     1232.71     56.14 o 
  -7  10   0       68.98       65.78      9.92 o 
  -6  10   0      979.99     1012.68     39.13 o 
  -5  10   0     4667.93     4499.72    178.21 o 
  -4  10   0       67.36       67.34      8.08 o 
  -3  10   0     7665.52     8209.76    214.50 o 
  -2  10   0      595.69      585.24     24.67 o 
  -1  10   0     1362.85     1431.18     38.97 o 
   0  10   0    10664.27     9885.50    196.71 o 
   1  10   0     1526.96     1573.79     40.55 o 
   2  10   0     3416.79     3393.18     98.67 o 
   3  10   0      122.79      131.14     10.21 o 
   4  10   0      186.02      177.92     11.20 o 
   5  10   0       65.67       54.72      9.64 o 
   6  10   0     2209.35     2123.19     74.15 o 
   7  10   0        5.01       10.92      8.65 o 
   8  10   0      136.33      156.52     16.16 o 
  -9  11   0      471.65      479.47     23.53 o 
  -8  11   0       66.65       80.67     12.48 o 
  -7  11   0      688.25      699.51     39.98 o 
  -6  11   0      363.54      396.82     17.44 o 
  -5  11   0     3161.63     2898.68    103.07 o 
  -4  11   0       34.02       38.14      7.23 o 
  -3  11   0      618.44      636.42     28.21 o 
  -2  11   0     8894.70     8661.03    223.01 o 
  -1  11   0       74.01       83.93      5.56 o 
   0  11   0     8491.80     8758.70    158.98 o 
   1  11   0      223.50      225.27      7.47 o 
   2  11   0     2177.80     2232.21     85.49 o 
   3  11   0     3567.19     3732.73    164.74 o 
   4  11   0      110.45      116.96     11.34 o 
   5  11   0     1540.09     1567.72     70.18 o 
   6  11   0        1.39       16.87     10.21 o 
   7  11   0        3.74       30.06      9.92 o 
   8  11   0      617.84      622.81     26.37 o 
  -9  12   0      143.18      142.62     15.74 o 
  -8  12   0     2197.19     2348.75     94.85 o 
  -7  12   0       23.94       20.98      9.78 o 
  -6  12   0     2799.19     2936.82    113.99 o 
  -5  12   0      172.44      158.22     12.05 o 
  -4  12   0        7.57        1.42      6.95 o 
  -3  12   0     1062.61     1179.69     52.17 o 
  -2  12   0      197.76      232.51     12.05 o 
  -1  12   0      145.47      147.51      6.96 o 
   0  12   0     1432.64     1532.80     88.54 o 
   1  12   0       59.35       64.48      8.86 o 
   2  12   0      238.25      260.29     12.48 o 
   3  12   0     2002.00     2213.49     90.17 o 
   4  12   0      102.29      110.58     10.92 o 
   5  12   0       44.67       34.03      9.22 o 
   6  12   0     1231.58     1260.50     56.99 o 
   7  12   0       37.14       35.58     11.48 o 
   8  12   0      908.13      788.96     35.87 o 
  -9  13   0      120.26      107.75     15.45 o 
  -8  13   0      381.31      443.46     22.26 o 
  -7  13   0        8.90       23.11     11.77 o 
  -6  13   0      181.14      182.60     13.61 o 
  -5  13   0     2234.38     2072.43     80.53 o 
  -4  13   0       48.94       47.35      8.51 o 
  -3  13   0     4671.36     4577.83    195.50 o 
  -2  13   0      153.34      185.44     11.48 o 
  -1  13   0      671.77      707.35     26.09 o 
   0  13   0       50.14       57.53      6.00 o 
   1  13   0     1115.57     1108.33     51.32 o 
   2  13   0        2.90       -7.80      7.80 o 
   3  13   0      300.47      288.37     16.16 o 
   4  13   0       52.54       55.43      9.36 o 
   5  13   0      992.22      980.36     40.55 o 
   6  13   0      452.13      398.66     20.98 o 
   7  13   0        0.79       14.18     13.61 o 
  -8  14   0      513.60      539.16     24.24 o 
  -7  14   0       92.76      113.84     13.04 o 
  -6  14   0      512.18      571.63     21.97 o 
  -5  14   0      232.78      242.71     14.46 o 
  -4  14   0      199.68      227.97     13.47 o 
  -3  14   0      423.38      448.99     21.97 o 
  -2  14   0     1828.59     1977.02     78.54 o 
  -1  14   0      604.10      569.63     17.67 o 
   0  14   0     4841.12     4635.17    142.59 o 
   1  14   0     2785.44     2818.30     73.93 o 
   2  14   0      266.59      254.91     14.18 o 
   3  14   0     4129.90     4352.42    147.16 o 
   4  14   0      158.31      173.95     14.18 o 
   5  14   0      768.46      764.30     29.63 o 
   6  14   0      432.96      394.13     22.83 o 
  -8  15   0     1076.39     1097.32     50.61 o 
  -7  15   0       12.92       28.92     11.63 o 
  -6  15   0      500.73      458.63     25.38 o 
  -5  15   0     1442.00     1495.42     64.93 o 
  -4  15   0       52.12       59.12     10.35 o 
  -3  15   0     2741.50     2623.93     98.82 o 
  -2  15   0      234.41      250.65     19.85 o 
  -1  15   0      234.01      232.61     10.12 o 
   0  15   0      936.49      962.92     41.40 o 
   1  15   0      575.08      582.54     16.37 o 
   2  15   0      398.02      437.51     21.83 o 
   3  15   0      188.24      217.20     15.45 o 
   4  15   0      102.11      103.49     12.90 o 
   5  15   0       19.82       21.97     11.34 o 
   6  15   0      768.73      765.29     28.78 o 
  -7  16   0      363.09      362.37     20.56 o 
  -6  16   0       18.98       47.92     13.04 o 
  -5  16   0     1455.36     1643.99     76.84 o 
  -4  16   0        6.06       17.72      8.51 o 
  -3  16   0      400.87      374.70     18.29 o 
  -2  16   0     2046.17     2089.73     78.40 o 
  -1  16   0       47.48       35.63      7.66 o 
   0  16   0     4999.74     5100.29    169.60 o 
   1  16   0      223.50      235.69     11.02 o 
   2  16   0      922.15      917.13     41.96 o 
   3  16   0      948.03     1002.47     42.53 o 
   4  16   0       96.11       82.80     12.76 o 
   5  16   0      881.97      929.18     33.32 o 
  -6  17   0      380.07      360.53     21.97 o 
  -5  17   0       48.00       58.41     11.34 o 
  -4  17   0       10.64        2.41      9.92 o 
  -3  17   0      673.70      672.57     29.35 o 
  -2  17   0     1192.77     1157.15     45.23 o 
  -1  17   0      241.20      228.59     11.22 o 
   0  17   0      119.35      182.95     17.51 o 
   1  17   0     1007.30     1091.77     31.33 o 
   2  17   0        1.48        1.28     12.62 o 
   3  17   0     1463.02     1515.97     54.02 o 
   4  17   0       38.84       58.98     12.76 o 
  -5  18   0      809.00      769.12     33.74 o 
  -4  18   0       14.60       16.45     10.35 o 
  -3  18   0      982.43      964.48     43.52 o 
  -2  18   0        2.21       -0.14     11.06 o 
  -1  18   0       94.03       88.45     21.62 o 
   0  18   0     1430.90     1443.11     37.96 o 
   1  18   0      316.32      284.56     12.98 o 
   2  18   0      220.01      250.23     17.01 o 
   3  18   0       30.51       58.98     13.61 o 
  -3  19   0      268.85      277.45     18.86 o 
  -2  19   0     1061.22     1030.83     62.52 o 
  -1  19   0        5.10        7.41      7.83 o 
   0  19   0     1381.63     1461.37     43.07 o 
   1  19   0       88.31       85.37     12.57 o 
  -1 -19   1     1084.56     1128.07     37.50 o 
   0 -19   1       78.88       92.66      9.89 o 
   1 -19   1      224.72      220.97     12.08 o 
   2 -19   1      212.20      187.14     18.43 o 
   3 -19   1       99.87      105.62     14.04 o 
  -3 -18   1      948.38     1007.29     48.91 o 
  -2 -18   1        5.82       -1.70     10.07 o 
  -1 -18   1     1060.45     1107.00     34.87 o 
   0 -18   1      739.58      831.10     31.33 o 
   1 -18   1       61.81       69.78      8.87 o 
   2 -18   1     1580.20     1770.31     73.01 o 
   3 -18   1        9.99       15.17      9.64 o 
   4 -18   1      776.34      759.19     31.33 o 
   5 -18   1      625.07      653.71     27.65 o 
  -4 -17   1      494.00      502.87     23.25 o 
  -3 -17   1       10.38        2.84     10.77 o 
  -2 -17   1       54.39       46.50     11.20 o 
  -1 -17   1       14.80       11.15      7.47 o 
   0 -17   1     1263.83     1315.85     43.14 o 
   1 -17   1      125.33      114.47      9.24 o 
   2 -17   1      322.96      360.24     18.86 o 
   3 -17   1      471.12      476.78     22.40 o 
   4 -17   1       79.17       91.44     13.61 o 
   5 -17   1     1164.80     1163.67     55.29 o 
   6 -17   1       18.45        0.71     11.20 o 
  -5 -16   1       37.12       31.19     12.48 o 
  -4 -16   1      774.11      750.12     26.94 o 
  -3 -16   1     1543.32     1582.32     66.07 o 
  -2 -16   1       19.94       19.85      8.79 o 
  -1 -16   1     2410.57     2478.30     68.69 o 
   0 -16   1       33.55       57.53      7.76 o 
   1 -16   1      424.38      430.93     14.57 o 
   2 -16   1     1026.91     1076.20     45.37 o 
   3 -16   1      755.12      838.30     33.32 o 
   4 -16   1      279.03      245.41     15.88 o 
   5 -16   1       50.61       46.22     11.06 o 
   6 -16   1      169.22      140.64     14.18 o 
   7 -16   1       39.70       24.24     11.48 o 
  -6 -15   1       22.78       32.47     13.18 o 
  -5 -15   1      181.36      174.38     15.31 o 
  -4 -15   1       28.26       23.82      9.92 o 
  -3 -15   1     1326.48     1490.60     57.28 o 
  -2 -15   1        1.40       12.19      8.36 o 
  -1 -15   1      538.93      574.37     14.33 o 
   0 -15   1     1098.49     1043.06     30.84 o 
   1 -15   1      110.72      119.98      8.88 o 
   2 -15   1     3039.31     3159.54    110.30 o 
   3 -15   1       12.20       31.05      9.78 o 
   4 -15   1      348.70      364.36     17.30 o 
   5 -15   1     2435.42     2589.90    105.34 o 
   6 -15   1      302.08      296.02     19.42 o 
   7 -15   1      976.22      933.01     39.98 o 
  -7 -14   1      275.98      259.73     19.56 o 
  -6 -14   1      655.97      724.17     26.51 o 
  -5 -14   1      111.40      136.95     17.86 o 
  -4 -14   1      856.50      945.76     46.78 o 
  -3 -14   1      244.05      246.12     15.17 o 
  -2 -14   1        5.67        8.65      7.66 o 
  -1 -14   1     2555.62     2718.19    151.63 o 
   0 -14   1     1151.44     1212.34     34.56 o 
   1 -14   1     1719.91     1708.84     45.94 o 
   2 -14   1        1.76       15.45      9.64 o 
   3 -14   1      389.51      359.96     15.88 o 
   4 -14   1       36.13       40.12      9.78 o 
   5 -14   1     2612.04     2754.64    102.79 o 
   6 -14   1       11.29       20.42      8.51 o 
   7 -14   1      312.06      309.35     18.15 o 
   8 -14   1      744.96      794.49     50.47 o 
  -7 -13   1       74.81       17.44     11.91 o 
  -6 -13   1      827.75      810.09     34.59 o 
  -5 -13   1        0.51        3.40      9.92 o 
  -4 -13   1      269.29      249.38     15.03 o 
  -3 -13   1     3752.38     3812.69    133.98 o 
  -2 -13   1      405.61      400.79     15.45 o 
  -1 -13   1     1833.72     1872.72     90.03 o 
   0 -13   1      538.28      554.18     16.99 o 
   1 -13   1      131.85      112.19      6.92 o 
   2 -13   1     9999.35     9787.13    275.46 o 
   3 -13   1      143.99      174.52     12.05 o 
   4 -13   1     1215.47     1124.82     46.22 o 
   5 -13   1        1.24        8.36      8.51 o 
   6 -13   1      274.10      285.53     16.45 o 
   7 -13   1      265.81      283.40     16.73 o 
   8 -13   1      776.46      780.03     31.47 o 
   9 -13   1       18.89        3.97     12.19 o 
  -8 -12   1       17.61       18.01     12.62 o 
  -7 -12   1      438.45      427.73     21.41 o 
  -6 -12   1      591.43      628.62     24.67 o 
  -5 -12   1       42.85       37.00     11.20 o 
  -4 -12   1      842.12      808.10     40.97 o 
  -3 -12   1     1077.94     1042.31     47.21 o 
  -2 -12   1        0.70       12.05      6.66 o 
  -1 -12   1      305.90      310.42     10.32 o 
   0 -12   1     1318.49     1292.32     36.18 o 
   1 -12   1       67.98       63.54      5.71 o 
   2 -12   1     2498.09     2586.92     90.73 o 
   3 -12   1      782.80      710.42     31.05 o 
   4 -12   1      243.52      215.07     12.33 o 
   5 -12   1     4868.36     4637.10    195.79 o 
   6 -12   1       25.12       33.32      9.92 o 
   7 -12   1     1717.76     1641.16     65.50 o 
   8 -12   1       14.25       23.68     11.20 o 
   9 -12   1       40.37       51.61     12.62 o 
  -8 -11   1      159.57      159.78     16.02 o 
  -7 -11   1        4.96       -3.12      9.78 o 
  -6 -11   1     3487.39     3601.59    135.53 o 
  -5 -11   1      101.54       97.40     11.48 o 
  -4 -11   1     2048.18     1970.50     74.86 o 
  -3 -11   1     2919.35     3054.49    105.05 o 
  -2 -11   1       10.14       13.89      6.24 o 
  -1 -11   1     3946.25     4069.64    112.44 o 
   0 -11   1      350.75      455.70     14.69 o 
   1 -11   1     2581.29     2526.48     69.35 o 
   2 -11   1       19.58       66.07      7.66 o 
   3 -11   1     1514.68     1534.69     57.70 o 
   4 -11   1     2369.73     2325.92     75.85 o 
   5 -11   1     1937.24     2014.87     81.52 o 
   6 -11   1      325.30      301.41     14.89 o 
   7 -11   1        8.05        4.11      9.64 o 
   8 -11   1      865.11      915.71     31.19 o 
   9 -11   1        8.04       -3.26     12.19 o 
  -9 -10   1      187.95      203.16     18.29 o 
  -8 -10   1      287.18      292.48     18.57 o 
  -7 -10   1      644.06      621.81     36.01 o 
  -6 -10   1      569.34      580.98     24.10 o 
  -5 -10   1      610.05      598.85     24.10 o 
  -4 -10   1      245.78      227.83     12.48 o 
  -3 -10   1    10192.94    10714.89    258.45 o 
  -2 -10   1       61.18       73.86      7.51 o 
  -1 -10   1     6713.49     6858.08    136.16 o 
   0 -10   1     4664.59     4579.52    106.16 o 
   1 -10   1     1583.56     1545.70     40.48 o 
   2 -10   1    14051.40    14130.18    273.90 o 
   3 -10   1        2.07        2.13      5.95 o 
   4 -10   1     3471.33     3343.71    150.85 o 
   5 -10   1     1700.54     1723.25     65.92 o 
   6 -10   1      443.42      433.12     16.59 o 
   7 -10   1     1223.68     1218.39     44.94 o 
   8 -10   1        1.67       21.97      9.50 o 
   9 -10   1       56.35       56.28     12.19 o 
  10 -10   1       41.97       43.24     14.89 o 
  -9  -9   1      945.13      932.44     39.84 o 
  -8  -9   1       33.63       26.09     13.18 o 
  -7  -9   1     1009.57      990.42     29.77 o 
  -6  -9   1     1675.44     1879.05     80.10 o 
  -5  -9   1      503.10      527.54     23.82 o 
  -4  -9   1     5535.97     5511.83    192.53 o 
  -3  -9   1      971.42      965.19     38.28 o 
  -2  -9   1      485.71      566.24     25.66 o 
  -1  -9   1        1.16       -3.73      3.73 o 
   0  -9   1     6562.46     7215.17    159.49 o 
   1  -9   1      326.01      353.87     10.03 o 
   2  -9   1     5611.91     5686.21    166.02 o 
   3  -9   1     5028.15     4850.61    158.79 o 
   4  -9   1       20.67       17.15      7.23 o 
   5  -9   1     6449.89     6263.08    203.30 o 
   6  -9   1        7.63       12.48      7.66 o 
   7  -9   1     1352.58     1249.16     47.07 o 
   8  -9   1     1014.15     1084.42     46.08 o 
   9  -9   1       55.84       53.31     11.77 o 
  10  -9   1      776.07      757.77     33.32 o 
  -9  -8   1      338.11      343.09     21.83 o 
  -8  -8   1      917.61      920.81     35.87 o 
  -7  -8   1       19.88       21.97      9.22 o 
  -6  -8   1     3503.44     3437.98    118.52 o 
  -5  -8   1       34.18       42.39      7.66 o 
  -4  -8   1      528.83      430.28     13.89 o 
  -3  -8   1     6069.90     6244.51    179.77 o 
  -2  -8   1       76.01       65.22      6.10 o 
  -1  -8   1     8226.56     8209.75    133.78 o 
   0  -8   1       89.02      129.14      5.06 o 
   1  -8   1     3203.18     3498.21    141.21 o 
   2  -8   1     3560.12     3635.76    122.21 o 
   3  -8   1     3155.82     2721.32     80.53 o 
   4  -8   1     4487.72     4239.85    147.16 o 
   5  -8   1      392.23      455.23     19.85 o 
   6  -8   1      407.51      417.52     17.58 o 
   7  -8   1        3.67       15.17      7.37 o 
   8  -8   1     1194.15     1287.72     50.19 o 
   9  -8   1       12.00        6.66     10.49 o 
  10  -8   1      451.08      440.91     24.10 o 
 -10  -7   1       38.14       53.59     14.89 o 
  -9  -7   1      222.45      197.06     17.72 o 
  -8  -7   1      344.84      314.17     17.72 o 
  -7  -7   1      988.57      935.27     43.67 o 
  -6  -7   1      251.45      224.99     12.76 o 
  -5  -7   1     1327.32     1243.35     52.17 o 
  -4  -7   1       76.21       84.92      7.80 o 
  -3  -7   1     4871.23     5358.44    155.10 o 
  -2  -7   1       32.29       20.98      4.68 o 
  -1  -7   1     2141.52     2174.66     62.76 o 
   0  -7   1     9035.27     8756.47    204.58 o 
   1  -7   1     1403.64     1641.17     54.73 o 
   2  -7   1    19211.34    19042.88    257.88 o 
   3  -7   1     1989.13     1912.37     92.86 o 
   4  -7   1     2262.95     2119.36    103.78 o 
   5  -7   1     4987.79     4924.47    162.33 o 
   6  -7   1      114.27      115.69      9.50 o 
   7  -7   1     2102.69     2163.45     82.09 o 
   8  -7   1       60.18       73.44     10.77 o 
   9  -7   1        7.26        3.69      9.07 o 
  10  -7   1      242.95      255.62     18.57 o 
 -10  -6   1       16.26       -7.51     10.21 o 
  -9  -6   1      773.12      740.76     35.73 o 
  -8  -6   1      189.38      196.50     14.74 o 
  -7  -6   1     1385.37     1397.59     49.76 o 
  -6  -6   1     4009.61     3844.30    175.23 o 
  -5  -6   1       98.20       89.46      8.22 o 
  -4  -6   1    10449.74    10941.29    234.63 o 
  -3  -6   1       83.93      111.29      7.37 o 
  -2  -6   1      232.90      219.61      8.22 o 
  -1  -6   1     3604.70     3238.09     70.76 o 
   0  -6   1     1670.41     1536.76     47.56 o 
   1  -6   1        5.34       -0.23      3.76 o 
   2  -6   1     1331.98     1166.36     40.55 o 
   3  -6   1    13830.36    13673.53    217.90 o 
   4  -6   1       78.26      105.90     10.77 o 
   5  -6   1     9467.64     9878.29    231.37 o 
   6  -6   1       74.60       58.13      9.50 o 
   7  -6   1      706.61      754.23     32.32 o 
   8  -6   1     2555.09     2493.64     92.72 o 
   9  -6   1        0.86       10.63     13.18 o 
  10  -6   1     1413.24     1369.38     60.40 o 
 -10  -5   1        1.76       -3.83     10.21 o 
  -9  -5   1       21.47        9.07     11.91 o 
  -8  -5   1      906.66      887.64     28.35 o 
  -7  -5   1       58.19       37.29      9.36 o 
  -6  -5   1     4310.93     4498.02    179.77 o 
  -5  -5   1     1058.49     1078.18     44.66 o 
  -4  -5   1     2011.49     2252.06     99.67 o 
  -3  -5   1    15371.98    16252.09    240.30 o 
  -2  -5   1      113.54      122.92      6.10 o 
  -1  -5   1     2963.70     2644.09     74.29 o 
   0  -5   1     3769.52     3704.69     86.20 o 
   1  -5   1       58.18       37.20      2.91 o 
   2  -5   1     4087.32     3716.57    100.52 o 
   3  -5   1     2942.98     3279.77    106.47 o 
   4  -5   1    12784.34    13555.01    228.96 o 
   5  -5   1      122.04      123.91      8.79 o 
   6  -5   1     3522.76     3154.58    149.00 o 
   7  -5   1      680.21      670.87     35.30 o 
   8  -5   1     1952.83     2021.53     77.97 o 
   9  -5   1        7.33       11.48      8.79 o 
  10  -5   1      235.38      242.43     18.86 o 
 -10  -4   1       17.75       30.91     17.15 o 
  -9  -4   1      947.66      935.70     35.02 o 
  -8  -4   1       54.90       52.17     10.35 o 
  -7  -4   1      718.03      710.42     31.62 o 
  -6  -4   1       20.24        7.37      6.81 o 
  -5  -4   1     3017.95     3272.54    129.30 o 
  -4  -4   1    11151.29    11026.93    211.10 o 
  -3  -4   1     3836.80     4303.36    118.38 o 
  -2  -4   1      654.56      704.04     27.36 o 
  -1  -4   1      404.27      451.27     10.45 o 
   0  -4   1    14680.30    14838.36    113.86 o 
   1  -4   1      670.60      624.84     18.93 o 
   2  -4   1     8524.66     8389.25    138.80 o 
   3  -4   1     1182.04      989.86     36.86 o 
   4  -4   1     4093.66     4469.95    130.71 o 
   5  -4   1    11228.84    11411.98    229.96 o 
   6  -4   1       20.65       16.16      6.24 o 
   7  -4   1     2465.76     2478.47     86.20 o 
   8  -4   1      547.25      543.41     22.54 o 
   9  -4   1        0.84        4.96      8.36 o 
  10  -4   1      244.93      255.19     17.72 o 
  11  -4   1      261.70      274.19     19.99 o 
 -10  -3   1        1.40        1.28      9.78 o 
  -9  -3   1     1061.33     1014.10     49.20 o 
  -8  -3   1     1468.20     1428.36     56.43 o 
  -7  -3   1      537.94      579.85     24.24 o 
  -6  -3   1     4905.00     4892.15    178.49 o 
  -5  -3   1      254.04      316.29     12.33 o 
  -4  -3   1    13566.21    14158.54    228.82 o 
  -3  -3   1     5426.20     5471.71    131.00 o 
  -2  -3   1      670.49      724.17     28.07 o 
  -1  -3   1     6666.62     7143.88     75.79 o 
   0  -3   1      896.81      974.05     37.71 o 
   1  -3   1     2969.65     2942.99     48.11 o 
   2  -3   1        7.73       16.73      3.26 o 
   3  -3   1     8794.40     8688.96    148.29 o 
   4  -3   1     1944.52     1718.14     79.68 o 
   5  -3   1     3322.23     3337.75    128.73 o 
   6  -3   1      661.80      685.75     27.93 o 
   7  -3   1      851.92      885.94     38.99 o 
   8  -3   1     3060.81     3183.50    107.61 o 
   9  -3   1       21.57       27.50      9.78 o 
  10  -3   1      497.99      479.33     22.12 o 
  11  -3   1       97.80      101.23     15.45 o 
 -11  -2   1       15.58       30.48     15.45 o 
 -10  -2   1       18.51       25.38     10.63 o 
  -9  -2   1      578.85      525.83     21.69 o 
  -8  -2   1     2371.28     2241.00     76.98 o 
  -7  -2   1      703.96      656.55     31.33 o 
  -6  -2   1     2308.65     2292.18     79.25 o 
  -5  -2   1     1701.93     1719.42     58.13 o 
  -4  -2   1      385.28      478.20     13.89 o 
  -3  -2   1    17472.53    18201.04    217.76 o 
  -2  -2   1     2012.10     1871.54     62.24 o 
  -1  -2   1     6146.88     6196.69     75.21 o 
   0  -2   1     8077.47      411.96   4233.40 o 
   1  -2   1     3115.54     3133.25     43.96 o 
   2  -2   1     6461.83     6530.61    107.18 o 
   3  -2   1     1831.63     1969.93     76.70 o 
   4  -2   1     8205.52     8841.50    169.56 o 
   5  -2   1     1345.25     1348.97     53.73 o 
   6  -2   1      321.22      307.93     12.62 o 
   7  -2   1      199.78      187.28     12.05 o 
   8  -2   1      353.75      362.23     18.43 o 
   9  -2   1       32.80       40.26     10.49 o 
  10  -2   1       27.55       36.86     16.87 o 
  11  -2   1      233.08      263.41     19.56 o 
 -11  -1   1      513.52      551.64     26.51 o 
 -10  -1   1       60.69       63.37     12.76 o 
  -9  -1   1      729.33      715.81     27.79 o 
  -8  -1   1       54.88       46.50     10.92 o 
  -7  -1   1      340.78      325.79     13.75 o 
  -6  -1   1      976.41      921.80     46.22 o 
  -5  -1   1      837.30      868.64     33.03 o 
  -4  -1   1     9014.94     9273.20    176.93 o 
  -3  -1   1      222.37      270.36      9.36 o 
  -2  -1   1     1688.09     1819.65     56.85 o 
  -1  -1   1     1383.51      649.60    578.43 o 
   0  -1   1    31190.65       -1.49      4.47 o 
   1  -1   1      294.10      279.38     56.14 o 
   2  -1   1     8506.63     8846.04    121.22 o 
   3  -1   1     1436.48     1180.40     39.55 o 
   4  -1   1       21.88       20.70      4.68 o 
   5  -1   1     7524.71     7625.66    189.98 o 
   6  -1   1       48.81       42.82      6.95 o 
   7  -1   1      121.42      117.10      9.64 o 
   8  -1   1     1736.38     1870.12     66.92 o 
   9  -1   1        4.93       11.91      8.36 o 
  10  -1   1      708.56      713.68     28.92 o 
  11  -1   1       42.87       38.85     13.47 o 
 -11   0   1      503.05      525.13     30.91 o 
 -10   0   1       17.26       11.20     10.35 o 
  -9   0   1      107.76      132.42     14.32 o 
  -8   0   1      542.31      593.74     19.71 o 
  -7   0   1      131.75      116.25     10.07 o 
  -6   0   1     3390.84     3425.37    139.22 o 
  -5   0   1       53.76       59.54      6.38 o 
  -4   0   1     7354.35     7233.23    153.96 o 
  -3   0   1    14316.42    14962.67    192.24 o 
  -2   0   1      143.74      164.31      5.25 o 
  -1   0   1    49051.95    32555.11  15894.05 o 
   1   0   1       97.40       96.64      2.91 o 
   2   0   1     5956.73     6035.40    100.37 o 
   3   0   1     5899.17     6125.57    123.48 o 
   4   0   1     3817.81     3819.21    111.15 o 
   5   0   1      317.87      296.16     12.05 o 
   6   0   1     1090.19     1111.92     38.99 o 
   7   0   1      780.84      860.98     31.33 o 
   8   0   1     2328.08     2500.16     94.00 o 
   9   0   1       37.55       40.69     10.49 o 
  10   0   1       84.95       99.38     13.89 o 
  11   0   1      620.24      632.87     27.36 o 
 -11   1   1       16.50        6.95     13.04 o 
 -10   1   1        5.41        1.56     10.49 o 
  -9   1   1     1087.76     1147.93     46.08 o 
  -8   1   1      603.46      638.26     23.39 o 
  -7   1   1       73.98       75.00      8.93 o 
  -6   1   1      205.01      206.14     10.49 o 
  -5   1   1     1884.40     2007.22     91.02 o 
  -4   1   1     1726.70     1739.27     75.71 o 
  -3   1   1    23076.42    23844.86    237.33 o 
  -2   1   1      260.47      334.44     10.49 o 
  -1   1   1      118.15      140.03      7.73 o 
   0   1   1    33136.62       86.14    245.98 o 
   1   1   1     1172.00     1201.25     27.52 o 
   2   1   1     9981.77    10264.33    134.54 o 
   3   1   1    13659.78    15105.44    196.64 o 
   4   1   1     3542.79     3760.52    113.56 o 
   5   1   1     4360.60     4330.02    146.03 o 
   6   1   1       61.70       77.12      7.66 o 
   7   1   1     1874.59     1994.03     78.54 o 
   8   1   1       33.05       32.04      9.64 o 
   9   1   1        8.71       13.61      9.92 o 
  10   1   1      373.00      409.58     21.12 o 
 -11   2   1      836.02      835.04     32.47 o 
 -10   2   1        0.82        1.70      9.36 o 
  -9   2   1     2313.12     2381.35    100.23 o 
  -8   2   1      316.04      345.50     16.02 o 
  -7   2   1      178.53      190.12     11.48 o 
  -6   2   1     2526.49     2701.76    123.06 o 
  -5   2   1      161.48      150.14      7.94 o 
  -4   2   1     8637.81     8829.31    168.85 o 
  -3   2   1        3.52        4.54      3.54 o 
  -2   2   1     5472.43     5580.45     98.96 o 
  -1   2   1     3291.92     3251.65     44.06 o 
   0   2   1     5423.15     5914.21     53.68 o 
   1   2   1     4339.36     4432.69     78.47 o 
   2   2   1      160.30      196.64      6.66 o 
   3   2   1     6269.54     5714.00    125.33 o 
   4   2   1      686.71      789.25     29.91 o 
   5   2   1     8326.82     8777.71    208.55 o 
   6   2   1     1176.76     1249.87     45.65 o 
   7   2   1      573.49      601.68     17.72 o 
   8   2   1     2771.32     2939.94    104.34 o 
   9   2   1       73.27       48.63     10.77 o 
  10   2   1     1312.33     1253.84     42.53 o 
 -11   3   1      146.21      158.93     18.01 o 
 -10   3   1       21.55       32.04      9.92 o 
  -9   3   1      300.76      331.46     17.86 o 
  -8   3   1      975.85      993.83     33.03 o 
  -7   3   1      302.88      300.27     13.18 o 
  -6   3   1     2366.18     2456.35     78.68 o 
  -5   3   1     2408.26     2300.40    104.49 o 
  -4   3   1     2336.17     2429.41     91.02 o 
  -3   3   1    13736.12    14144.93    192.67 o 
  -2   3   1       96.82       81.80      4.54 o 
  -1   3   1     7247.01     7154.49     79.82 o 
   0   3   1     2061.23     2209.72     40.80 o 
   1   3   1     1746.43     1731.21     43.74 o 
   2   3   1     7034.97     7168.30    127.60 o 
   3   3   1        2.55       12.19      4.11 o 
   4   3   1     9794.59    10282.90    199.76 o 
   5   3   1      350.42      340.82     14.18 o 
   6   3   1     2221.84     2058.25     80.24 o 
   7   3   1      713.81      637.69     24.24 o 
   8   3   1     2027.26     2101.49     80.67 o 
   9   3   1       51.04       48.63     10.63 o 
  10   3   1      115.73      115.40     16.16 o 
 -11   4   1      222.24      281.70     20.84 o 
 -10   4   1       36.20       16.59     10.92 o 
  -9   4   1      886.58      788.11     31.47 o 
  -8   4   1       24.04       21.27      8.93 o 
  -7   4   1      579.10      561.99     17.86 o 
  -6   4   1      638.13      652.58     25.80 o 
  -5   4   1     1015.26      923.93     35.58 o 
  -4   4   1     7329.67     7506.00    166.02 o 
  -3   4   1    11190.50    10570.84    171.69 o 
  -2   4   1     1636.35     1733.31     68.48 o 
  -1   4   1     1629.71     1614.75     40.20 o 
   0   4   1    16763.36    17516.37    124.51 o 
   1   4   1        9.66       12.51      3.19 o 
   2   4   1     4673.23     4681.90    110.44 o 
   3   4   1     9086.21     9746.30    179.91 o 
   4   4   1     1690.45     1857.79     61.67 o 
   5   4   1    11004.36    11082.78    244.84 o 
   6   4   1      133.43      134.54      9.92 o 
   7   4   1     1243.29     1244.05     59.40 o 
   8   4   1      122.70      135.11     13.18 o 
   9   4   1       29.43       31.76     10.35 o 
  10   4   1      485.34      467.42     25.38 o 
 -11   5   1      695.69      641.80     27.65 o 
 -10   5   1       17.87       -9.50      9.78 o 
  -9   5   1      871.65      929.60     29.63 o 
  -8   5   1     2296.03     2160.90     84.21 o 
  -7   5   1        4.05        9.64      7.66 o 
  -6   5   1     6087.58     6337.66    195.79 o 
  -5   5   1      205.62      242.01     10.92 o 
  -4   5   1    19080.48    19909.97    278.44 o 
  -3   5   1     7266.48     7620.98    154.82 o 
  -2   5   1      987.11     1001.06     36.01 o 
  -1   5   1      638.26      590.97     18.29 o 
   0   5   1     2752.04     2868.98     57.49 o 
   1   5   1        1.22        6.95      3.40 o 
   2   5   1     1831.81     1775.98     77.97 o 
   3   5   1    12992.11    12807.73    218.47 o 
   4   5   1     1464.85     1356.34     53.45 o 
   5   5   1     5086.46     4958.78    171.40 o 
   6   5   1     1596.66     1625.00     63.94 o 
   7   5   1       17.97       22.68      8.22 o 
   8   5   1     1535.18     1604.44     61.67 o 
   9   5   1       25.48       34.45     12.90 o 
  10   5   1      541.91      554.33     25.66 o 
 -10   6   1       91.19      102.08     14.46 o 
  -9   6   1      144.26      166.44     15.31 o 
  -8   6   1     2083.30     2121.77     79.96 o 
  -7   6   1      356.78      354.01     15.17 o 
  -6   6   1      406.70      343.23     16.02 o 
  -5   6   1     3969.70     3811.13    143.33 o 
  -4   6   1      194.63      262.85     10.07 o 
  -3   6   1    11053.92    11171.53    197.49 o 
  -2   6   1     1113.75     1102.14     38.14 o 
  -1   6   1     4342.38     4055.75     75.52 o 
   0   6   1     3434.79     3375.76     67.66 o 
   1   6   1     1296.34     1474.98     48.52 o 
   2   6   1    14428.06    13949.43    222.30 o 
   3   6   1      285.19      294.32     10.35 o 
   4   6   1     2831.85     2905.63    119.80 o 
   5   6   1     2523.24     2524.54    131.14 o 
   6   6   1      429.39      434.39     15.74 o 
   7   6   1      920.74      917.41     40.97 o 
   8   6   1      380.40      392.28     20.56 o 
   9   6   1        4.79       22.97     13.47 o 
  10   6   1        2.08       17.15     13.33 o 
 -10   7   1        4.70      -11.20     11.20 o 
  -9   7   1     1114.71     1135.03     46.50 o 
  -8   7   1       10.67        8.79     10.35 o 
  -7   7   1       63.28       77.55      9.50 o 
  -6   7   1     2839.19     3135.58    101.65 o 
  -5   7   1     1680.57     1561.91     57.70 o 
  -4   7   1     3159.55     2814.33    118.95 o 
  -3   7   1      413.83      442.76     20.56 o 
  -2   7   1      193.83      178.49      7.66 o 
  -1   7   1      535.24      570.90     41.11 o 
   0   7   1    10126.84    10658.78    131.87 o 
   1   7   1     1859.56     2080.12     61.25 o 
   2   7   1     5451.13     5344.97    157.65 o 
   3   7   1     7700.67     7328.08    187.28 o 
   4   7   1      155.48      154.11      8.93 o 
   5   7   1     4858.52     4832.46    185.58 o 
   6   7   1      590.40      540.86     26.65 o 
   7   7   1      788.72      735.80     25.52 o 
   8   7   1      456.22      426.17     20.27 o 
   9   7   1        1.42       -1.98     10.21 o 
 -10   8   1        4.07       15.59     10.49 o 
  -9   8   1      153.53      168.71     15.17 o 
  -8   8   1     1504.86     1478.12     56.99 o 
  -7   8   1      535.72      517.04     27.93 o 
  -6   8   1     4600.71     4800.42    187.14 o 
  -5   8   1      705.45      697.66     28.78 o 
  -4   8   1     3991.87     4293.16    148.15 o 
  -3   8   1     7102.36     6776.73    172.82 o 
  -2   8   1      278.88      354.71     13.75 o 
  -1   8   1     5901.08     6094.42    108.49 o 
   0   8   1      685.23      740.77     19.09 o 
   1   8   1      171.51      223.79      6.22 o 
   2   8   1     4811.52     4494.47    156.52 o 
   3   8   1     5212.42     5130.18    168.14 o 
   4   8   1     1276.84     1223.07     49.20 o 
   5   8   1     1300.74     1221.65     44.23 o 
   6   8   1      440.60      373.57     22.26 o 
   7   8   1       50.89       45.23      9.64 o 
   8   8   1      438.00      446.02     20.84 o 
   9   8   1        4.21       24.38     13.47 o 
 -10   9   1       50.84       33.32     12.62 o 
  -9   9   1      272.14      257.60     19.42 o 
  -8   9   1      449.25      485.29     20.56 o 
  -7   9   1     1007.41      936.97     38.99 o 
  -6   9   1      191.19      209.26     13.04 o 
  -5   9   1     1509.41     1466.92     52.88 o 
  -4   9   1       20.95       15.88      6.66 o 
  -3   9   1     7006.61     7045.39    185.15 o 
  -2   9   1     1045.27     1059.47     40.55 o 
  -1   9   1      563.12      589.91     16.73 o 
   0   9   1    10346.98    10796.07    220.03 o 
   1   9   1      422.85      389.82     10.05 o 
   2   9   1    11207.20    11031.04    250.80 o 
   3   9   1      437.34      443.89     16.30 o 
   4   9   1     1709.45     1661.72     64.65 o 
   5   9   1     2660.35     2653.56    101.51 o 
   6   9   1      685.29      619.26     20.70 o 
   7   9   1      618.12      560.28     22.97 o 
   8   9   1       46.57       55.57     13.47 o 
   9   9   1        3.36       13.04     10.63 o 
 -10  10   1       18.71        6.81     12.19 o 
  -9  10   1      447.17      456.93     22.68 o 
  -8  10   1      235.20      247.53     16.30 o 
  -7  10   1       83.50       74.43     10.35 o 
  -6  10   1     3100.91     3377.31    114.13 o 
  -5  10   1      118.21      118.81      9.78 o 
  -4  10   1     3329.32     3095.46    100.52 o 
  -3  10   1      663.00      627.49     21.83 o 
  -2  10   1     1462.30     1533.55     56.28 o 
  -1  10   1     3657.81     3566.15     99.95 o 
   0  10   1     4292.27     4420.21    105.86 o 
   1  10   1      663.65      627.61     18.31 o 
   2  10   1     1171.25     1192.17     50.61 o 
   3  10   1     3513.39     3406.79    110.44 o 
   4  10   1        7.31        9.78      7.09 o 
   5  10   1     3711.69     3580.04    181.89 o 
   6  10   1      413.05      423.62     18.71 o 
   7  10   1      178.14      161.05     13.89 o 
   8  10   1     1297.82     1314.23     57.28 o 
  -9  11   1       23.27       20.13     14.18 o 
  -8  11   1     1751.33     1787.61     63.23 o 
  -7  11   1      185.61      158.79     13.33 o 
  -6  11   1     3625.25     3824.17    124.33 o 
  -5  11   1      971.46      894.58     45.93 o 
  -4  11   1     1310.09     1320.47     50.61 o 
  -3  11   1    11546.78    11279.99    270.36 o 
  -2  11   1       99.80       95.27      9.64 o 
  -1  11   1     3337.54     3415.79    100.42 o 
   0  11   1     1568.54     1735.38     46.86 o 
   1  11   1      157.93      141.27      9.36 o 
   2  11   1     4975.04     4874.99    190.54 o 
   3  11   1      744.35      679.80     31.90 o 
   4  11   1      318.46      320.12     15.17 o 
   5  11   1       27.45       22.12      8.65 o 
   6  11   1      802.64      806.83     35.02 o 
   7  11   1      143.94      129.72     14.18 o 
   8  11   1      545.08      561.14     25.24 o 
  -9  12   1     1247.58     1368.67     47.64 o 
  -8  12   1      146.51      129.30     20.56 o 
  -7  12   1      607.10      575.88     21.97 o 
  -6  12   1      205.83      208.12     15.17 o 
  -5  12   1     2119.95     2025.22     83.08 o 
  -4  12   1      164.24      164.31     10.92 o 
  -3  12   1     4521.25     4233.33    175.23 o 
  -2  12   1      787.05      731.83     29.49 o 
  -1  12   1      104.24       95.21      6.44 o 
   0  12   1     1207.82     1285.69     43.03 o 
   1  12   1       21.75       29.85      4.68 o 
   2  12   1     4422.60     4340.23    190.68 o 
   3  12   1      252.47      269.93     13.89 o 
   4  12   1       79.36       71.45      9.78 o 
   5  12   1     3245.61     3165.36    122.78 o 
   6  12   1        8.71       28.64     17.44 o 
   7  12   1      453.16      426.88     22.40 o 
  -9  13   1      512.27      557.02     24.81 o 
  -8  13   1      469.39      449.14     21.55 o 
  -7  13   1       76.81       66.07     11.20 o 
  -6  13   1     3158.23     3463.50    127.88 o 
  -5  13   1        7.94       16.73      8.65 o 
  -4  13   1      672.97      680.93     25.24 o 
  -3  13   1     1362.64     1263.76     61.81 o 
  -2  13   1       78.65       99.52      9.50 o 
  -1  13   1     1017.59      994.98     53.73 o 
   0  13   1     1416.37     1406.94     38.45 o 
   1  13   1      709.54      682.96     18.83 o 
   2  13   1      453.84      492.80     19.00 o 
   3  13   1      243.66      260.29     14.60 o 
   4  13   1      114.10      101.51     12.48 o 
   5  13   1     1529.23     1470.04     59.69 o 
   6  13   1      759.88      754.23     33.88 o 
   7  13   1        8.34       -5.39      9.50 o 
  -8  14   1      486.18      483.87     24.10 o 
  -7  14   1       90.03       67.63     12.33 o 
  -6  14   1     1439.11     1507.89     60.40 o 
  -5  14   1      267.83      254.34     15.88 o 
  -4  14   1       10.84       16.87      8.36 o 
  -3  14   1     4036.74     3865.00    189.41 o 
  -2  14   1      246.25      218.90     13.04 o 
  -1  14   1     2400.78     2415.22    118.52 o 
   0  14   1     3158.90     3362.96     95.27 o 
   1  14   1        5.93        2.41      5.61 o 
   2  14   1     2262.08     2335.70     86.48 o 
   3  14   1        1.01        4.11      8.22 o 
   4  14   1        0.69       -1.70      7.80 o 
   5  14   1      188.63      199.33     16.02 o 
   6  14   1      390.12      358.97     20.56 o 
  -8  15   1        9.02      -20.56     20.56 o 
  -7  15   1       27.79       26.51     10.49 o 
  -6  15   1      240.30      251.36     17.15 o 
  -5  15   1      110.27      109.59     12.33 o 
  -4  15   1      414.29      376.69     18.01 o 
  -3  15   1      594.09      584.39     20.27 o 
  -2  15   1      377.79      387.61     22.12 o 
  -1  15   1      106.57      104.46      8.07 o 
   0  15   1     1543.60     1684.40     76.84 o 
   1  15   1       32.86       36.48      7.12 o 
   2  15   1     1113.47     1122.13     46.50 o 
   3  15   1     2060.34     2064.63     85.35 o 
   4  15   1       16.47       16.02      9.22 o 
   5  15   1     1376.97     1313.81     54.58 o 
   6  15   1        7.21       -5.10     13.04 o 
  -7  16   1       10.65        4.82     10.21 o 
  -6  16   1     1261.08     1309.55     49.34 o 
  -5  16   1      297.78      291.77     18.15 o 
  -4  16   1       20.51        0.43     11.77 o 
  -3  16   1     1824.67     1827.31     75.00 o 
  -2  16   1       54.67       56.14     13.18 o 
  -1  16   1     1330.97     1445.03     51.32 o 
   0  16   1      231.79      246.09     10.98 o 
   1  16   1       53.22       69.72      9.23 o 
   2  16   1      199.51      180.62     15.17 o 
   3  16   1      745.55      745.30     27.65 o 
   4  16   1      193.45      171.97     15.17 o 
   5  16   1      176.08      185.44     16.73 o 
  -6  17   1      116.23      110.02     14.60 o 
  -5  17   1      672.09      628.48     25.24 o 
  -4  17   1      120.30      106.61     18.71 o 
  -3  17   1     1843.30     1867.29     70.60 o 
  -2  17   1      212.69      214.79     17.01 o 
  -1  17   1      148.94      137.24     10.35 o 
   0  17   1     2036.35     2129.90     54.64 o 
   1  17   1        2.58        8.59     10.92 o 
   2  17   1     1263.93     1284.46     50.47 o 
   3  17   1      178.20      197.63     23.39 o 
   4  17   1      111.07       95.98     13.18 o 
  -5  18   1      199.23      166.72     17.58 o 
  -4  18   1      345.40      327.78     19.71 o 
  -3  18   1       15.83       30.76     16.30 o 
  -2  18   1      507.63      469.83     27.22 o 
  -1  18   1      480.68      479.81     17.37 o 
   0  18   1      812.04      859.63     58.34 o 
   1  18   1        1.03       11.81      7.10 o 
   2  18   1      213.72      218.90     17.86 o 
   3  18   1      569.38      604.38     26.23 o 
  -3  19   1     1939.93     1770.03     77.83 o 
  -2  19   1       10.92        3.54     16.30 o 
  -1  19   1      648.25      634.61     21.90 o 
   0  19   1      187.22      191.90     12.69 o 
   1  19   1       12.69       23.74      8.41 o 
  -1 -19   2       69.76       61.88     10.11 o 
   0 -19   2      294.54      318.66     14.17 o 
   1 -19   2      117.46      125.36     12.74 o 
   2 -19   2     1458.44     1681.99     74.86 o 
   3 -19   2        1.45       -4.25      9.36 o 
  -3 -18   2       20.93        7.09     12.48 o 
  -2 -18   2      127.95      132.70     16.30 o 
  -1 -18   2      676.18      776.45     26.07 o 
   0 -18   2       99.39       89.08      9.02 o 
   1 -18   2     1151.14     1158.78     51.11 o 
   2 -18   2       81.12       65.92     12.33 o 
   3 -18   2       98.04      103.35     13.18 o 
   4 -18   2      149.56      162.33     15.45 o 
   5 -18   2       99.19      107.32     14.60 o 
  -4 -17   2      154.01      171.69     16.02 o 
  -3 -17   2      403.12      423.76     21.12 o 
  -2 -17   2      122.96      113.28     13.04 o 
  -1 -17   2     1449.88     1529.34     46.62 o 
   0 -17   2       23.79       21.64      7.57 o 
   1 -17   2      513.78      491.65     35.94 o 
   2 -17   2     1797.62     1860.34     75.71 o 
   3 -17   2        1.22        7.37     11.48 o 
   4 -17   2     1853.09     1762.66     74.57 o 
   5 -17   2        6.29       11.20     13.33 o 
   6 -17   2      313.57      357.41     20.27 o 
  -5 -16   2       63.86       40.12     12.33 o 
  -4 -16   2      812.91      769.68     34.45 o 
  -3 -16   2      131.21      162.19     15.45 o 
  -2 -16   2     1270.24     1221.80     47.64 o 
  -1 -16   2        8.65       25.74      9.22 o 
   0 -16   2      484.33      469.58     13.38 o 
   1 -16   2      552.78      552.66     27.15 o 
   2 -16   2     2782.65     2837.15    105.20 o 
   3 -16   2       49.01       50.19     10.21 o 
   4 -16   2      865.30      791.52     24.95 o 
   5 -16   2      792.94      842.55     31.76 o 
   6 -16   2        0.02       -4.54      8.51 o 
   7 -16   2     1703.02     1543.48     72.16 o 
  -6 -15   2      846.73      872.75     49.90 o 
  -5 -15   2       33.93       19.85     10.63 o 
  -4 -15   2     1312.08     1474.01     61.67 o 
  -3 -15   2      146.53      139.79     13.75 o 
  -2 -15   2      107.65      101.79     11.34 o 
  -1 -15   2     2540.87     2709.05     70.02 o 
   0 -15   2       24.64       34.71      6.73 o 
   1 -15   2     3845.54     3747.60    199.40 o 
   2 -15   2      773.41      868.92     38.28 o 
   3 -15   2        2.06       12.33      8.36 o 
   4 -15   2     1269.41     1220.09     53.31 o 
   5 -15   2      438.21      429.57     19.85 o 
   6 -15   2      210.60      201.32     17.30 o 
   7 -15   2       72.38       61.81     13.18 o 
  -7 -14   2      384.30      397.39     22.68 o 
  -6 -14   2      530.88      548.66     23.96 o 
  -5 -14   2      103.96      114.27     14.46 o 
  -4 -14   2       45.61       29.77     10.35 o 
  -3 -14   2      562.74      617.56     32.04 o 
  -2 -14   2      389.64      372.58     16.30 o 
  -1 -14   2     4867.64     5084.72    149.41 o 
   0 -14   2        2.11        4.52      5.35 o 
   1 -14   2     1409.57     1340.55    104.77 o 
   2 -14   2     5794.98     5942.82    227.97 o 
   3 -14   2       56.44       71.17     11.48 o 
   4 -14   2     2241.06     2140.20     84.92 o 
   5 -14   2      382.34      415.82     22.68 o 
   6 -14   2       76.32       69.61     12.19 o 
   7 -14   2     1660.55     1670.51     65.64 o 
   8 -14   2       61.50      101.08     18.71 o 
  -7 -13   2     1440.15     1274.11     62.66 o 
  -6 -13   2      425.85      412.98     20.98 o 
  -5 -13   2      113.97      107.89     12.33 o 
  -4 -13   2     3729.60     3605.56    127.45 o 
  -3 -13   2       63.81       75.42     10.35 o 
  -2 -13   2     3457.90     3455.85    120.22 o 
  -1 -13   2      655.51      716.93     26.58 o 
   0 -13   2      459.90      442.96     11.18 o 
   1 -13   2     5022.87     4936.58    134.37 o 
   2 -13   2       61.35      188.56     11.91 o 
   3 -13   2      732.67      758.06     34.31 o 
   4 -13   2       60.00       54.72      9.22 o 
   5 -13   2     2022.62     2252.48     84.50 o 
   6 -13   2      307.53      302.68     17.15 o 
   7 -13   2     1780.36     1745.65     78.40 o 
   8 -13   2      117.29      158.50     16.02 o 
  -8 -12   2       18.66        6.95     12.76 o 
  -7 -12   2      122.85      106.33     14.46 o 
  -6 -12   2     1197.24     1182.81     47.07 o 
  -5 -12   2        0.50        4.68      8.08 o 
  -4 -12   2     3780.42     3583.73    124.33 o 
  -3 -12   2      261.29      278.30     14.32 o 
  -2 -12   2      581.83      566.66     17.58 o 
  -1 -12   2     5689.03     5793.65    144.25 o 
   0 -12   2       67.17       71.54      5.76 o 
   1 -12   2      851.29      866.91     61.81 o 
   2 -12   2      286.69      326.36     13.04 o 
   3 -12   2      299.67      349.75     21.41 o 
   4 -12   2       14.84       28.92      8.51 o 
   5 -12   2      177.12      199.47     12.90 o 
   6 -12   2      130.83      137.94     13.47 o 
   7 -12   2       28.07       22.26     11.48 o 
   8 -12   2      320.72      368.18     19.14 o 
   9 -12   2      212.64      182.18     17.58 o 
  -8 -11   2        8.44       17.72     10.92 o 
  -7 -11   2     1694.62     1540.78     60.96 o 
  -6 -11   2       10.45       15.74     11.06 o 
  -5 -11   2        0.46       13.47      7.94 o 
  -4 -11   2        5.32        0.00      7.37 o 
  -3 -11   2       98.02       89.17     10.35 o 
  -2 -11   2     1034.28     1016.23     40.41 o 
  -1 -11   2     2095.62     2341.65     59.35 o 
   0 -11   2     1831.82     1795.78     47.60 o 
   1 -11   2      283.49      310.68     12.55 o 
   2 -11   2    11251.15    11326.21    261.43 o 
   3 -11   2       63.12       59.40      7.66 o 
   4 -11   2     2678.54     2439.34     90.03 o 
   5 -11   2      942.35      980.22     44.37 o 
   6 -11   2        0.09        6.52      8.65 o 
   7 -11   2     2100.21     2112.13     76.84 o 
   8 -11   2       94.88       66.49     13.04 o 
   9 -11   2      664.78      638.26     30.34 o 
  -9 -10   2      326.73      313.46     21.55 o 
  -8 -10   2        0.23       11.48      8.93 o 
  -7 -10   2      471.32      406.46     19.71 o 
  -6 -10   2     1219.54     1248.45     48.91 o 
  -5 -10   2        7.47       21.27      8.08 o 
  -4 -10   2     1864.33     1756.28     67.91 o 
  -3 -10   2     1371.24     1338.62     41.96 o 
  -2 -10   2      494.83      558.73     21.12 o 
  -1 -10   2     1971.85     2139.91     52.83 o 
   0 -10   2       86.05       79.62      5.41 o 
   1 -10   2     4775.98     4581.10    107.57 o 
   2 -10   2      191.97      168.43      9.36 o 
   3 -10   2     1060.01     1043.59     38.14 o 
   4 -10   2     2018.02     1835.81     73.44 o 
   5 -10   2     1442.01     1524.05     63.37 o 
   6 -10   2      787.90      754.37     32.32 o 
   7 -10   2      322.29      346.49     18.29 o 
   8 -10   2      446.50      449.42     24.81 o 
   9 -10   2        0.27       15.88     10.63 o 
  -9  -9   2       28.41       44.09     13.61 o 
  -8  -9   2        1.38        4.68     11.63 o 
  -7  -9   2      473.84      424.61     19.28 o 
  -6  -9   2     1056.62     1135.17     53.87 o 
  -5  -9   2       22.98        7.09      6.81 o 
  -4  -9   2      268.52      290.63     12.90 o 
  -3  -9   2     2181.62     2114.68     60.82 o 
  -2  -9   2      370.90      358.54     17.86 o 
  -1  -9   2     6460.60     6401.26    123.44 o 
   0  -9   2     1709.79     1733.59     42.86 o 
   1  -9   2     3099.17     3001.39     82.58 o 
   2  -9   2    16672.64    16959.97    277.02 o 
   3  -9   2     1041.52      958.67     40.12 o 
   4  -9   2     7473.47     6897.23    197.77 o 
   5  -9   2      112.34      132.27     10.49 o 
   6  -9   2     1081.84     1123.69     47.78 o 
   7  -9   2     2104.66     1955.19     80.39 o 
   8  -9   2      194.69      173.53     14.18 o 
   9  -9   2      405.45      421.06     21.41 o 
  10  -9   2      191.58      196.07     18.15 o 
  -9  -8   2     1053.82     1130.07     47.35 o 
  -8  -8   2        8.64       -7.94     10.63 o 
  -7  -8   2     1897.86     1750.47     71.31 o 
  -6  -8   2      624.56      613.73     29.91 o 
  -5  -8   2      143.62      147.73     10.49 o 
  -4  -8   2     3109.20     3340.59    141.77 o 
  -3  -8   2       27.66       28.92      6.66 o 
  -2  -8   2     1205.15     1231.15     45.08 o 
  -1  -8   2     1090.21     1270.08     34.85 o 
   0  -8   2     5968.52     6363.38    110.36 o 
   1  -8   2     3990.99     3986.84     88.82 o 
   2  -8   2    15216.71    15587.18    249.94 o 
   3  -8   2       82.92      129.72      7.94 o 
   4  -8   2      847.62      718.79     30.34 o 
   5  -8   2     2119.13     2136.09     80.53 o 
   6  -8   2        9.11       16.45      7.51 o 
   7  -8   2     3078.93     3163.65    117.10 o 
   8  -8   2      135.01      163.61     13.61 o 
   9  -8   2      245.28      279.01     17.86 o 
  10  -8   2      668.85      629.90     25.94 o 
 -10  -7   2      457.14      435.10     23.82 o 
  -9  -7   2      370.85      341.81     20.70 o 
  -8  -7   2       52.79       54.30     10.21 o 
  -7  -7   2       51.70       44.66     14.46 o 
  -6  -7   2     3420.11     3357.88    114.41 o 
  -5  -7   2      305.12      322.39     12.90 o 
  -4  -7   2     2361.56     2132.68     74.86 o 
  -3  -7   2       48.44       96.55      7.37 o 
  -2  -7   2      696.65      701.92     29.49 o 
  -1  -7   2     8028.10     7893.97    117.54 o 
   0  -7   2      475.37      467.96     13.66 o 
   1  -7   2    16509.23    16320.70    163.79 o 
   2  -7   2      748.74      687.60     25.80 o 
   3  -7   2      703.23      897.56     36.72 o 
   4  -7   2     6568.24     6343.75    175.23 o 
   5  -7   2      172.54      188.84     10.77 o 
   6  -7   2      746.10      716.66     34.17 o 
   7  -7   2       30.74       44.23      9.50 o 
   8  -7   2      510.61      513.78     21.27 o 
   9  -7   2       78.37      103.64     12.48 o 
  10  -7   2     1037.99     1026.57     43.10 o 
 -10  -6   2      284.38      286.95     20.13 o 
  -9  -6   2      224.86      229.81     17.15 o 
  -8  -6   2       85.95       74.71     10.92 o 
  -7  -6   2     2708.97     2465.99     89.46 o 
  -6  -6   2      609.87      594.45     22.54 o 
  -5  -6   2       19.63       17.30      6.24 o 
  -4  -6   2       36.76      230.10      9.78 o 
  -3  -6   2     5301.33     5345.25    144.61 o 
  -2  -6   2     1426.82     1419.00     48.77 o 
  -1  -6   2    24434.38    25164.64    194.83 o 
   0  -6   2      124.06      120.01      4.06 o 
   1  -6   2     1596.20     1449.91     84.35 o 
   2  -6   2    13333.88    13632.71    204.15 o 
   3  -6   2      258.69      335.86      9.78 o 
   4  -6   2     4889.55     4411.82    143.19 o 
   5  -6   2      419.24      365.35     12.48 o 
   6  -6   2      135.24      156.23     10.07 o 
   7  -6   2     3123.82     3145.65    108.17 o 
   8  -6   2       75.53       60.82     10.63 o 
   9  -6   2      574.81      532.50     21.27 o 
  10  -6   2        1.38        9.78     11.77 o 
 -10  -5   2       50.56       52.88     12.76 o 
  -9  -5   2     1802.04     1856.94     74.43 o 
  -8  -5   2        0.41       23.82      8.65 o 
  -7  -5   2     4003.30     3793.83    123.20 o 
  -6  -5   2     1339.65     1369.81     60.54 o 
  -5  -5   2      243.71      259.30     12.76 o 
  -4  -5   2    10106.80    10081.59    216.20 o 
  -3  -5   2      289.32      357.83     13.61 o 
  -2  -5   2     8916.41     8985.12    163.04 o 
  -1  -5   2     8123.15     8039.14    105.41 o 
   0  -5   2      440.02      505.50     14.32 o 
   1  -5   2     7788.28     7681.15    161.55 o 
   2  -5   2     1823.09     2034.58     75.85 o 
   3  -5   2       11.15       14.04      3.97 o 
   4  -5   2        0.14       -1.13      3.97 o 
   5  -5   2     7560.09     8390.52    205.00 o 
   6  -5   2        2.25       -2.55      8.08 o 
   7  -5   2     5661.35     5687.49    216.91 o 
   8  -5   2      405.85      437.08     20.56 o 
   9  -5   2       48.40       61.53     10.92 o 
  10  -5   2     1009.20     1152.89     44.66 o 
 -10  -4   2      148.70      131.56     22.12 o 
  -9  -4   2      260.67      267.95     19.71 o 
  -8  -4   2       78.20       80.24     11.48 o 
  -7  -4   2       62.42       75.56     10.35 o 
  -6  -4   2     5252.31     5228.57    190.26 o 
  -5  -4   2      559.91      544.41     24.81 o 
  -4  -4   2     6566.68     6232.60    159.92 o 
  -3  -4   2     5249.45     5280.46    130.01 o 
  -2  -4   2       37.35       32.04      3.97 o 
  -1  -4   2    31928.02    31141.50    179.49 o 
   0  -4   2      675.68      739.70     18.32 o 
   1  -4   2    18476.07    18156.46    133.17 o 
   2  -4   2     1693.46     1654.06     64.93 o 
   3  -4   2       10.21       16.30      3.97 o 
   4  -4   2    10309.52    10303.60    197.35 o 
   5  -4   2      357.19      344.93     11.63 o 
   6  -4   2      213.24      213.08     10.63 o 
   7  -4   2     3540.54     3512.13    116.11 o 
   8  -4   2     1601.38     1607.84     57.13 o 
   9  -4   2      467.20      439.64     19.56 o 
  10  -4   2      512.25      488.97     23.39 o 
 -10  -3   2      157.58      127.60     16.73 o 
  -9  -3   2     1233.27     1359.17     68.19 o 
  -8  -3   2      372.97      377.11     17.15 o 
  -7  -3   2     5317.61     4946.30    187.14 o 
  -6  -3   2      399.92      448.14     16.73 o 
  -5  -3   2      846.17      810.37     29.35 o 
  -4  -3   2     4820.07     4811.48    132.84 o 
  -3  -3   2       97.20       80.53      5.53 o 
  -2  -3   2     4580.40     4584.50    101.51 o 
  -1  -3   2     4048.60     4282.90     91.16 o 
   0  -3   2      722.30      172.56    362.51 o 
   1  -3   2     1737.56     1746.87     40.03 o 
   2  -3   2     4096.11     3728.05     91.73 o 
   3  -3   2      508.28      476.21     19.00 o 
   4  -3   2     8383.82     8195.59    174.95 o 
   5  -3   2     3611.03     3580.32    132.13 o 
   6  -3   2      353.21      375.98     16.16 o 
   7  -3   2     8699.32     8746.23    251.79 o 
   8  -3   2       36.90       12.76      9.07 o 
   9  -3   2      575.07      583.11     23.96 o 
  10  -3   2      347.82      396.54     22.97 o 
 -11  -2   2      175.58      169.70     18.86 o 
 -10  -2   2       80.68       81.66     13.47 o 
  -9  -2   2     1713.63     1808.45     69.47 o 
  -8  -2   2      219.84      261.57     14.60 o 
  -7  -2   2     1916.43     1868.70     72.73 o 
  -6  -2   2     7726.00     7737.52    219.46 o 
  -5  -2   2       20.74       31.47      6.24 o 
  -4  -2   2    17354.71    17349.98    242.71 o 
  -3  -2   2     1467.03     1576.65     68.76 o 
  -2  -2   2     9933.21    10429.35    141.91 o 
  -1  -2   2    78745.71    61030.48  17604.96 o 
   0  -2   2      865.53       24.40    391.15 o 
   1  -2   2     2211.39     2388.73     80.17 o 
   2  -2   2     8827.99    13901.50    172.82 o 
   3  -2   2     1568.27     1581.19     68.05 o 
   4  -2   2      403.92      388.31     16.16 o 
   5  -2   2     3581.09     3455.85    128.16 o 
   6  -2   2        6.93       -0.85      6.24 o 
   7  -2   2     2185.09     2081.08     78.12 o 
   8  -2   2       82.84       80.95     12.19 o 
   9  -2   2       12.37        6.24     10.21 o 
  10  -2   2     1117.79     1182.95     53.02 o 
 -11  -1   2       29.10       31.19     12.33 o 
 -10  -1   2      639.16      606.50     25.09 o 
  -9  -1   2       34.01       54.02     12.76 o 
  -8  -1   2       41.42       41.96      8.93 o 
  -7  -1   2      659.40      749.27     34.17 o 
  -6  -1   2      645.66      671.15     32.04 o 
  -5  -1   2      333.37      408.02     20.27 o 
  -4  -1   2     1844.48     1836.38     81.80 o 
  -3  -1   2     8390.77     8857.67    147.59 o 
  -2  -1   2     2705.48     2894.43     72.02 o 
  -1  -1   2    29200.19     4443.65  15424.92 o 
   0  -1   2     1875.70       88.50    958.81 o 
   1  -1   2     7035.32     7263.44    162.97 o 
   3  -1   2     1076.67     1128.65     38.85 o 
   4  -1   2    13018.15    13097.09    216.34 o 
   5  -1   2      632.68      696.24     32.89 o 
   6  -1   2       10.52       12.05      5.81 o 
   7  -1   2     2636.70     2589.19     90.88 o 
   8  -1   2        1.93       46.93     10.07 o 
   9  -1   2      552.68      564.96     20.98 o 
  10  -1   2        0.94       -0.85     15.74 o 
 -11   0   2       59.81       77.97     13.61 o 
 -10   0   2      261.81      279.15     17.58 o 
  -9   0   2     2355.89     2581.68    100.52 o 
  -8   0   2       14.15        1.84      7.66 o 
  -7   0   2     1208.74     1142.40     49.62 o 
  -6   0   2       31.98       50.61      9.78 o 
  -5   0   2      381.46      469.98     18.29 o 
  -4   0   2     7473.85     7681.52    160.77 o 
  -3   0   2     2263.03     2352.43     77.12 o 
  -2   0   2     2696.68     3080.58     72.16 o 
  -1   0   2      100.64       78.15     20.42 o 
   0   0   2    11175.13    10682.56     93.29 o 
   1   0   2     2411.16     2497.14    115.26 o 
   2   0   2   146170.28   141758.36    498.90 o 
   3   0   2     3077.13     3331.09     94.85 o 
   4   0   2     5219.15     5389.06    135.25 o 
   5   0   2     2299.43     2153.67    108.03 o 
   6   0   2       77.01       99.52      8.22 o 
   7   0   2    10592.33    10554.54    271.07 o 
   8   0   2      713.30      692.13     34.03 o 
   9   0   2      498.24      501.73     20.84 o 
  10   0   2     1012.09      997.80     41.68 o 
 -11   1   2      108.48      116.11     17.30 o 
 -10   1   2      110.65       99.24     12.90 o 
  -9   1   2     1372.36     1343.86     52.31 o 
  -8   1   2        0.18       10.77      7.66 o 
  -7   1   2      817.18      762.59     26.09 o 
  -6   1   2     4251.70     4299.25    163.04 o 
  -5   1   2      208.65      209.68     13.18 o 
  -4   1   2    14713.19    14725.91    218.61 o 
  -3   1   2     3953.38     3917.46     97.82 o 
  -2   1   2     1615.23     1781.80     57.42 o 
  -1   1   2    22268.48    22706.52    120.15 o 
   0   1   2     4526.39     4247.24     56.85 o 
   1   1   2     7682.41     8073.96    150.35 o 
   2   1   2   117169.60   118478.03    470.83 o 
   3   1   2     1919.57     1788.32     73.01 o 
   4   1   2    11963.35    12406.80    208.12 o 
   5   1   2     3806.60     3690.76    138.51 o 
   6   1   2      212.06      219.18     11.63 o 
   7   1   2     1131.67     1125.53     43.52 o 
   8   1   2     1136.77     1087.11     41.26 o 
   9   1   2       65.76       62.10     11.34 o 
  10   1   2      653.22      690.72     26.37 o 
 -11   2   2       25.28       35.16     13.47 o 
 -10   2   2      673.32      728.14     25.94 o 
  -9   2   2      303.97      347.06     18.43 o 
  -8   2   2        0.37       22.12      7.66 o 
  -7   2   2     1611.36     1687.94     71.17 o 
  -6   2   2     1513.99     1520.79     59.40 o 
  -5   2   2      277.66      314.88     17.44 o 
  -4   2   2      144.00      138.65      6.81 o 
  -3   2   2     5030.36     5019.31    111.15 o 
  -2   2   2     6702.34     7095.01    112.99 o 
  -1   2   2    89765.23    86597.73    242.85 o 
   0   2   2      225.95      211.69      7.02 o 
   1   2   2      392.99      377.29     17.08 o 
   2   2   2       49.87      277.31     13.75 o 
   3   2   2       35.51       65.78      5.10 o 
   4   2   2     7568.79     7303.70    169.42 o 
   5   2   2      183.65      181.19      9.22 o 
   6   2   2        0.46        0.85      6.10 o 
   7   2   2     2833.20     2844.10     94.99 o 
   8   2   2      402.81      369.88     17.01 o 
   9   2   2      412.76      399.66     19.71 o 
  10   2   2        0.12        3.54     11.20 o 
 -11   3   2      257.25      253.06     19.28 o 
 -10   3   2        9.39       10.35     11.34 o 
  -9   3   2     3563.82     3655.32    140.64 o 
  -8   3   2       10.09       16.02      7.51 o 
  -7   3   2     1825.84     1938.17     70.04 o 
  -6   3   2     3839.85     4018.40    145.03 o 
  -5   3   2      285.32      302.97     13.04 o 
  -4   3   2    15678.42    15845.63    233.22 o 
  -3   3   2     5014.07     5281.59    118.10 o 
  -2   3   2     6135.31     6108.84    112.14 o 
  -1   3   2      642.68      559.20     30.76 o 
   0   3   2      976.91      908.39     53.16 o 
   1   3   2    11661.59    11759.92    191.25 o 
   2   3   2      264.78      227.54      7.23 o 
   3   3   2      274.43      329.76     15.74 o 
   4   3   2      167.85      207.98      8.79 o 
   5   3   2     5712.80     6024.06    178.63 o 
   6   3   2      164.66      146.45     10.63 o 
   7   3   2     3504.59     3741.24    122.35 o 
   8   3   2      478.29      540.44     20.13 o 
   9   3   2       40.58       40.12     10.92 o 
  10   3   2     1780.17     1588.14     66.49 o 
 -11   4   2       43.96       23.39     12.33 o 
 -10   4   2      382.98      365.77     20.13 o 
  -9   4   2      291.34      321.97     17.72 o 
  -8   4   2        7.40       21.12      8.65 o 
  -7   4   2      294.15      271.21     12.90 o 
  -6   4   2     4506.87     4662.05    173.25 o 
  -5   4   2      352.64      351.74     12.19 o 
  -4   4   2    11107.04    11500.73    204.72 o 
  -3   4   2      942.04      956.11     32.61 o 
  -2   4   2     1270.75     1402.56     59.97 o 
  -1   4   2    29144.08    29227.60    171.07 o 
   0   4   2      595.22      624.28     23.96 o 
   1   4   2    13844.38    13670.34    123.34 o 
   2   4   2     1961.24     1590.97     70.89 o 
   3   4   2       77.14       85.91      6.24 o 
   4   4   2     4403.51     4226.10    132.56 o 
   5   4   2      417.30      415.25     16.45 o 
   6   4   2      237.55      238.32     11.48 o 
   7   4   2       20.92       37.14      8.93 o 
   8   4   2      765.14      727.01     30.76 o 
   9   4   2       94.12       76.98     14.89 o 
  10   4   2      169.76      138.23     17.15 o 
 -11   5   2        3.99       -4.54     12.76 o 
 -10   5   2      252.00      283.97     18.01 o 
  -9   5   2      547.25      564.11     22.12 o 
  -8   5   2       64.11       62.95      9.78 o 
  -7   5   2     4506.21     4223.40    172.54 o 
  -6   5   2       28.35       32.89      7.23 o 
  -5   5   2       36.13       23.53      6.52 o 
  -4   5   2     2920.86     3097.45    122.78 o 
  -3   5   2    13813.72    14261.89    210.39 o 
  -2   5   2     3139.58     3131.90     95.55 o 
  -1   5   2    13516.24    13651.44    224.21 o 
   0   5   2     1052.47      986.65     24.29 o 
   1   5   2        8.22       17.46      3.33 o 
   2   5   2    13142.18    13349.30    204.44 o 
   3   5   2      923.34      972.56     38.99 o 
   4   5   2     4462.41     4344.05    147.02 o 
   5   5   2     1546.62     1465.50     53.73 o 
   6   5   2       10.43       19.99      6.95 o 
   7   5   2     4097.09     3967.93    136.95 o 
   8   5   2        5.06       -8.36      8.36 o 
   9   5   2      312.57      290.78     18.15 o 
  10   5   2      402.51      440.63     23.68 o 
 -11   6   2      415.58      442.19     23.25 o 
 -10   6   2      100.19      108.60     15.31 o 
  -9   6   2     2788.41     2690.28     99.81 o 
  -8   6   2      531.10      530.94     19.14 o 
  -7   6   2     1157.24     1112.63     41.26 o 
  -6   6   2     3903.59     4379.92    165.16 o 
  -5   6   2      598.11      621.81     25.38 o 
  -4   6   2     8144.73     7765.02    196.35 o 
  -3   6   2     3834.91     3787.45    118.66 o 
  -2   6   2     4307.43     4448.54    119.66 o 
  -1   6   2    19018.29    19675.18    167.50 o 
   0   6   2        2.34        5.46      2.61 o 
   1   6   2    10192.70    10416.77    229.39 o 
   2   6   2      588.93      612.74     24.38 o 
   3   6   2     2298.76     2489.95    102.64 o 
   4   6   2      213.43      243.14     10.35 o 
   5   6   2     2798.73     2600.25     90.59 o 
   6   6   2       31.05       24.81     13.04 o 
   7   6   2     1308.79     1174.73     35.30 o 
   8   6   2      679.72      580.84     34.45 o 
   9   6   2        0.97        6.95      9.50 o 
  10   6   2      942.37      935.42     50.05 o 
 -10   7   2      291.34      269.37     19.00 o 
  -9   7   2        9.01       18.01     12.33 o 
  -8   7   2      205.62      226.84     18.57 o 
  -7   7   2     1962.63     1979.71     71.03 o 
  -6   7   2     3484.89     3471.73    157.37 o 
  -5   7   2      577.07      564.96     15.17 o 
  -4   7   2     2994.50     2956.10    120.51 o 
  -3   7   2      231.93      121.50      9.64 o 
  -2   7   2       10.43       89.88      6.10 o 
  -1   7   2    10468.79     9878.72    177.14 o 
   0   7   2     2219.50     2224.25     62.75 o 
   1   7   2     6757.57     6730.78    109.07 o 
   2   7   2    18032.26    19058.48    274.33 o 
   3   7   2       24.60       31.33      5.53 o 
   4   7   2     4361.19     4022.09    154.67 o 
   5   7   2      530.27      583.25     22.83 o 
   6   7   2      837.14      787.26     34.03 o 
   7   7   2      897.92      903.94     39.27 o 
   8   7   2      158.23      134.12     14.46 o 
   9   7   2      255.05      206.85     16.87 o 
 -10   8   2       32.00       32.89     12.05 o 
  -9   8   2     1679.95     1729.48     75.14 o 
  -8   8   2       14.58       23.68      9.36 o 
  -7   8   2     3702.23     3521.91    125.33 o 
  -6   8   2      576.04      560.29     23.53 o 
  -5   8   2        0.29       -3.40      5.81 o 
  -4   8   2     1370.49     1380.44     59.54 o 
  -3   8   2     1447.39     1447.21     54.72 o 
  -2   8   2      297.86      308.92     10.07 o 
  -1   8   2     1815.43     1962.65     65.42 o 
   0   8   2    10829.35    10778.26    146.24 o 
   1   8   2      256.61      238.78      8.36 o 
   2   8   2    16128.61    16176.81    272.20 o 
   3   8   2     2299.07     2202.44     77.55 o 
   4   8   2     2619.85     2742.02    135.25 o 
   5   8   2      955.17     1000.21     45.93 o 
   6   8   2      118.49      105.90     11.20 o 
   7   8   2      668.54      703.33     31.62 o 
   8   8   2       40.23       17.44     13.61 o 
   9   8   2      165.86      174.24     16.02 o 
 -10   9   2      162.11      162.75     17.15 o 
  -9   9   2      681.03      674.84     27.65 o 
  -8   9   2      283.80      242.71     15.45 o 
  -7   9   2      464.04      404.90     17.15 o 
  -6   9   2     4358.11     4629.72    190.40 o 
  -5   9   2      213.34      194.94     11.06 o 
  -4   9   2     4098.04     4214.76    160.91 o 
  -3   9   2      167.06      128.87      9.50 o 
  -2   9   2      384.26      415.82     17.30 o 
  -1   9   2     5236.63     5040.11    207.41 o 
   0   9   2      949.92      977.28     28.50 o 
   1   9   2     3874.42     3379.46    105.34 o 
   2   9   2      282.36      303.11     11.63 o 
   3   9   2     1980.87     1977.87     76.56 o 
   4   9   2      531.01      535.19     24.67 o 
   5   9   2     1989.83     2109.86     79.25 o 
   6   9   2        2.22        1.28      8.79 o 
   7   9   2       52.25       23.96     11.48 o 
   8   9   2      709.13      674.84     26.23 o 
   9   9   2        1.38       37.85     19.14 o 
 -10  10   2      377.17      381.08     22.54 o 
  -9  10   2       22.99       51.32     14.32 o 
  -8  10   2      116.99      139.93     13.47 o 
  -7  10   2      378.53      395.83     19.00 o 
  -6  10   2      940.20     1022.46     41.40 o 
  -5  10   2      725.67      683.34     35.16 o 
  -4  10   2      143.03      147.02     10.21 o 
  -3  10   2     5540.60     5267.98    168.57 o 
  -2  10   2       65.41       71.17      7.23 o 
  -1  10   2     2679.89     2652.25    129.93 o 
   0  10   2     1752.64     1847.28     46.23 o 
   1  10   2      199.53      192.52      7.20 o 
   2  10   2     8966.54     9129.16    243.85 o 
   3  10   2        6.19       18.71      6.81 o 
   4  10   2      545.28      541.29     20.84 o 
   5  10   2      532.46      533.35     20.13 o 
   6  10   2        1.67        7.23      7.80 o 
   7  10   2     1876.01     1700.99     65.78 o 
   8  10   2       80.47       95.55     13.75 o 
  -9  11   2     1325.60     1279.07     60.25 o 
  -8  11   2       22.37       22.26     10.07 o 
  -7  11   2     2147.31     2205.98     91.73 o 
  -6  11   2      347.03      389.02     16.87 o 
  -5  11   2      294.11      283.55     13.47 o 
  -4  11   2     1255.36     1272.12     53.73 o 
  -3  11   2     1186.29     1241.50     55.15 o 
  -2  11   2      403.60      406.75     14.74 o 
  -1  11   2     1256.79     1386.08     37.54 o 
   0  11   2     2659.48     2771.61    270.15 o 
   1  11   2     1254.89     1284.21     39.77 o 
   2  11   2      776.31      776.63     33.46 o 
   3  11   2      562.97      573.75     23.68 o 
   4  11   2      383.76      389.87     18.43 o 
   5  11   2     2028.13     2101.07     87.47 o 
   6  11   2        7.67       16.59      7.94 o 
   7  11   2     1170.27     1168.77     39.84 o 
   8  11   2      379.92      331.32     21.97 o 
  -9  12   2      155.17      197.63     18.43 o 
  -8  12   2      192.38      161.62     14.89 o 
  -7  12   2       22.74       24.24     10.07 o 
  -6  12   2     3830.57     3698.99    131.85 o 
  -5  12   2      181.54      177.50     12.19 o 
  -4  12   2      367.89      321.68     14.46 o 
  -3  12   2      723.61      673.28     25.80 o 
  -2  12   2        1.13       -0.57      6.10 o 
  -1  12   2     5332.42     5263.89    134.81 o 
   0  12   2      276.92      311.72     10.42 o 
   1  12   2     1172.30     1109.53     36.44 o 
   2  12   2     3293.43     3395.31    162.61 o 
   3  12   2      155.71      155.67     11.20 o 
   4  12   2     2340.37     2477.33     86.91 o 
   5  12   2      165.70      173.39     13.89 o 
   6  12   2       12.70       10.21      9.64 o 
   7  12   2      132.45      144.61     15.74 o 
  -9  13   2      426.50      421.49     24.24 o 
  -8  13   2       81.31       69.33     14.46 o 
  -7  13   2     1461.75     1411.63     60.25 o 
  -6  13   2       29.51       25.09      9.22 o 
  -5  13   2       68.47       60.68     10.07 o 
  -4  13   2     2738.83     2863.52    109.87 o 
  -3  13   2     1150.29     1132.90     50.05 o 
  -2  13   2     1464.77     1410.64     55.15 o 
  -1  13   2     2072.87     2112.75     59.09 o 
   0  13   2      105.21      119.72      7.94 o 
   1  13   2       96.39       92.78      7.22 o 
   2  13   2      981.90     1212.44     49.34 o 
   3  13   2      585.48      568.37     28.78 o 
   4  13   2       55.71       50.75      9.64 o 
   5  13   2      686.67      651.73     23.11 o 
   6  13   2        7.07       24.10      9.50 o 
   7  13   2     1267.66     1178.84     42.11 o 
  -8  14   2       74.10       52.17     14.60 o 
  -7  14   2      289.63      315.16     18.43 o 
  -6  14   2     1622.10     1709.63     74.43 o 
  -5  14   2      229.74      181.04     13.89 o 
  -4  14   2     3130.20     2869.48    104.91 o 
  -3  14   2       86.74       91.73     10.49 o 
  -2  14   2      348.61      340.40     16.30 o 
  -1  14   2     4540.24     4451.47    142.23 o 
   0  14   2      619.69      642.95     23.53 o 
   1  14   2     3115.35     2983.10     77.88 o 
   2  14   2     2652.70     2734.93    107.89 o 
   3  14   2     1067.02     1071.66     33.88 o 
   4  14   2       63.56       78.12     11.63 o 
   5  14   2     1456.93     1571.55     68.90 o 
   6  14   2       15.52        3.12     14.18 o 
  -8  15   2       53.70       50.05     15.45 o 
  -7  15   2      141.75      171.69     17.44 o 
  -6  15   2      664.06      681.78     25.52 o 
  -5  15   2        0.65       22.40     10.07 o 
  -4  15   2      161.11      131.00     15.03 o 
  -3  15   2     1708.36     1683.97     64.93 o 
  -2  15   2       56.32       63.09     10.49 o 
  -1  15   2     3147.60     3202.75    106.26 o 
   0  15   2      480.36      480.63     22.05 o 
   1  15   2      561.45      542.70     16.35 o 
   2  15   2     3708.99     3715.01    127.17 o 
   3  15   2        7.59        6.24     10.07 o 
   4  15   2     1595.71     1557.23     57.98 o 
   5  15   2       18.43       23.68     10.63 o 
  -7  16   2      793.31      774.50     32.18 o 
  -6  16   2      173.96      195.65     17.01 o 
  -5  16   2      142.56      124.62     12.76 o 
  -4  16   2      811.35      781.59     39.70 o 
  -3  16   2      375.00      368.75     17.58 o 
  -2  16   2      257.55      256.89     16.45 o 
  -1  16   2        9.13       18.11      8.93 o 
   0  16   2     1899.55     2035.60     82.58 o 
   1  16   2       64.82       71.60      9.77 o 
   2  16   2     2420.14     2701.33    108.17 o 
   3  16   2       94.76       89.17     14.18 o 
   4  16   2      120.46       95.41     14.18 o 
   5  16   2      606.60      587.93     27.08 o 
  -6  17   2     1468.01     1308.70     56.71 o 
  -5  17   2        0.01      -10.35     13.89 o 
  -4  17   2      923.72      906.92     39.70 o 
  -3  17   2      322.77      332.17     18.43 o 
  -2  17   2      170.04      174.52     14.18 o 
  -1  17   2     1329.01     1437.79     44.82 o 
   0  17   2        6.49       24.07      7.99 o 
   1  17   2      458.02      452.91     14.43 o 
   2  17   2      226.39      187.85     16.59 o 
   3  17   2       50.54       59.54     14.74 o 
   4  17   2      679.50      700.64     28.21 o 
  -5  18   2       13.62       16.16     10.63 o 
  -4  18   2       33.32       46.93     12.19 o 
  -3  18   2      698.99      730.41     35.58 o 
  -2  18   2        0.15      -10.92     10.92 o 
  -1  18   2      781.03      792.93     47.92 o 
   0  18   2      588.31      617.36     20.80 o 
   1  18   2      105.35       95.87     10.21 o 
   2  18   2     1429.06     1614.36     62.66 o 
  -3  19   2      362.64      334.87     20.84 o 
  -2  19   2        1.27       -7.23     13.89 o 
  -1  19   2        0.42       14.25      7.97 o 
   0  19   2      788.02      803.12     24.00 o 
   1  19   2       39.81       35.46      8.51 o 
  -1 -19   3      964.57     1082.50     31.52 o 
   0 -19   3       12.18        3.64      9.07 o 
   1 -19   3     1508.62     1748.55     58.04 o 
   2 -19   3       10.96       30.76     14.74 o 
   3 -19   3      691.36      636.98     28.92 o 
  -3 -18   3       76.77       77.55     13.75 o 
  -2 -18   3      416.21      372.86     22.97 o 
  -1 -18   3      450.97      441.33     14.83 o 
   0 -18   3       20.70       32.44      7.15 o 
   1 -18   3      122.30       94.73     13.18 o 
   2 -18   3      431.48      476.92     22.40 o 
   3 -18   3        0.35       20.13     12.19 o 
   4 -18   3     1215.73     1298.78     58.55 o 
   5 -18   3        8.78       -2.41      9.78 o 
  -4 -17   3     1078.41     1068.68     48.63 o 
  -3 -17   3      250.53      279.15     18.01 o 
  -2 -17   3      954.89     1055.64     53.87 o 
  -1 -17   3       91.75       99.86     13.82 o 
   0 -17   3      135.68      146.13      9.32 o 
   1 -17   3      919.47      917.84     70.96 o 
   2 -17   3      253.02      269.37     16.16 o 
   3 -17   3      836.44      875.87     40.26 o 
   4 -17   3        0.18       -3.12     10.49 o 
   5 -17   3       89.05      116.11     13.75 o 
   6 -17   3      252.70      228.54     18.01 o 
  -5 -16   3      207.86      174.10     17.44 o 
  -4 -16   3      538.21      548.38     26.51 o 
  -3 -16   3       52.42       75.56     11.77 o 
  -2 -16   3        7.30        7.37      8.93 o 
  -1 -16   3     1194.90     1407.73     35.65 o 
   0 -16   3        4.00       17.83      5.95 o 
   1 -16   3     1396.05     1546.20     43.54 o 
   2 -16   3       24.42       20.70      9.07 o 
   3 -16   3      679.15      661.51     33.60 o 
   4 -16   3     1794.03     1734.30     69.33 o 
   5 -16   3       37.10       47.07     10.35 o 
   6 -16   3      881.32      851.77     32.18 o 
   7 -16   3       66.52       81.94     12.76 o 
  -6 -15   3        6.87        7.37     11.63 o 
  -5 -15   3      467.39      411.71     20.84 o 
  -4 -15   3      759.80      783.29     32.75 o 
  -3 -15   3        2.02       -2.27      8.65 o 
  -2 -15   3     2782.19     2687.44    101.37 o 
  -1 -15   3      151.21      155.42      9.88 o 
   0 -15   3      607.52      624.84     22.61 o 
   1 -15   3      948.22      957.08     28.85 o 
   2 -15   3      326.62      325.37     17.15 o 
   3 -15   3      235.17      281.28     15.88 o 
   4 -15   3     1313.84     1320.19     58.84 o 
   5 -15   3       62.87       61.95     13.47 o 
   6 -15   3        3.27      -14.46     14.46 o 
   7 -15   3     1371.39     1361.30     52.88 o 
  -7 -14   3      146.22      117.53     15.31 o 
  -6 -14   3        7.82        3.97     11.77 o 
  -5 -14   3      129.79       97.40     13.33 o 
  -4 -14   3     1743.41     1887.42     76.13 o 
  -3 -14   3      141.03      154.96     17.86 o 
  -2 -14   3     1979.39     2026.64     78.68 o 
  -1 -14   3     1222.29     1240.65     37.29 o 
   0 -14   3      690.85      720.14     20.33 o 
   1 -14   3     5908.92     6008.08    155.28 o 
   2 -14   3       23.23       24.95      8.36 o 
   3 -14   3      496.06      513.64     24.24 o 
   4 -14   3     1143.30     1183.09     42.11 o 
   5 -14   3      196.02      200.89     14.74 o 
   6 -14   3     1613.60     1528.45     64.65 o 
   7 -14   3      296.21      300.56     20.42 o 
   8 -14   3       15.41       21.41     11.48 o 
  -7 -13   3      787.26      697.80     32.47 o 
  -6 -13   3       28.01       24.10     11.34 o 
  -5 -13   3     1487.37     1437.15     60.82 o 
  -4 -13   3      448.39      434.96     18.43 o 
  -3 -13   3      152.18      158.22     12.05 o 
  -2 -13   3      561.00      567.52     22.26 o 
  -1 -13   3     2197.86     2350.64     62.67 o 
   0 -13   3      503.82      464.92     11.65 o 
   1 -13   3      234.58      299.28     10.70 o 
   2 -13   3      732.45      718.79     31.90 o 
   3 -13   3      414.00      408.45     16.45 o 
   4 -13   3     6774.00     6545.64    256.04 o 
   5 -13   3        1.74       11.20      9.07 o 
   6 -13   3     2077.29     2026.50     72.87 o 
   7 -13   3      651.19      675.26     23.82 o 
   8 -13   3        2.66       17.01     12.90 o 
  -8 -12   3        5.16        3.69     12.19 o 
  -7 -12   3     1646.57     1486.34     48.06 o 
  -6 -12   3       25.43       21.12      9.78 o 
  -5 -12   3      946.73      868.07     39.41 o 
  -4 -12   3     3406.65     3692.18    129.44 o 
  -3 -12   3        2.88       -3.83     10.63 o 
  -2 -12   3     8127.42     7706.90    240.73 o 
  -1 -12   3       27.88       18.73      5.07 o 
   0 -12   3      187.15      215.54      9.22 o 
   1 -12   3      701.15      719.85     20.25 o 
   2 -12   3      116.47      194.09     10.77 o 
   3 -12   3      613.44      537.03     16.87 o 
   4 -12   3      289.43      314.59     15.03 o 
   5 -12   3       35.99       30.06      9.07 o 
   6 -12   3       45.59       41.82      9.64 o 
   7 -12   3     2283.20     2364.91     94.85 o 
   8 -12   3        3.96        1.56      9.22 o 
   9 -12   3      883.45      935.13     31.33 o 
  -8 -11   3      142.89      139.22     15.31 o 
  -7 -11   3       26.15       33.17     12.19 o 
  -6 -11   3      132.10      119.51     12.33 o 
  -5 -11   3       91.05       99.67     12.05 o 
  -4 -11   3     5908.68     5634.32    215.49 o 
  -3 -11   3       90.63       89.32      9.22 o 
  -2 -11   3     4434.68     4122.89    162.47 o 
  -1 -11   3     5590.73     5748.42    134.37 o 
   0 -11   3      311.53      320.08      9.04 o 
   1 -11   3     8344.94     8364.48    197.13 o 
   2 -11   3      112.36      154.11      9.78 o 
   3 -11   3     2828.88     2655.26     92.01 o 
   4 -11   3     1006.13     1052.80     38.99 o 
   5 -11   3        3.57        2.27      7.37 o 
   6 -11   3     3888.57     3770.16    126.32 o 
   7 -11   3        8.83       19.42      9.07 o 
   8 -11   3      104.52      106.33     13.33 o 
   9 -11   3      234.78      188.98     17.01 o 
  -9 -10   3      252.77      206.28     18.86 o 
  -8 -10   3       71.71      112.00     13.33 o 
  -7 -10   3     1350.63     1280.77     64.93 o 
  -6 -10   3      119.34       96.69     11.06 o 
  -5 -10   3     1381.94     1473.30     61.10 o 
  -4 -10   3       32.33       26.51      8.93 o 
  -3 -10   3      321.26      334.87     14.04 o 
  -2 -10   3     1685.97     1682.41     63.94 o 
  -1 -10   3     4228.30     4003.03    107.02 o 
   0 -10   3       44.93       63.35      4.76 o 
   1 -10   3     1051.20     1036.64     27.97 o 
   2 -10   3     4403.36     4355.54    154.67 o 
   3 -10   3      657.12      674.41     28.50 o 
   4 -10   3     8597.35     8345.72    241.30 o 
   5 -10   3      102.23       94.99      9.92 o 
   6 -10   3     2385.27     2171.67     82.80 o 
   7 -10   3     2184.58     2262.12     81.38 o 
   8 -10   3      179.42      159.78     13.61 o 
   9 -10   3      989.01     1072.37     43.95 o 
  -9  -9   3      401.43      370.88     22.54 o 
  -8  -9   3       40.58       29.63     11.48 o 
  -7  -9   3      885.82      895.44     49.05 o 
  -6  -9   3      135.99      121.22     11.77 o 
  -5  -9   3      217.16      254.62     13.75 o 
  -4  -9   3     3336.31     3567.71    154.82 o 
  -3  -9   3       42.55       61.53      6.95 o 
  -2  -9   3     5289.94     5054.90    162.05 o 
  -1  -9   3     2354.26     2627.80     79.68 o 
   0  -9   3      471.29      414.51     10.57 o 
   1  -9   3     7113.21     6830.28    127.16 o 
   2  -9   3     1634.77     1924.85     97.68 o 
   3  -9   3     5017.56     4484.41    153.96 o 
   4  -9   3       29.38       25.94      6.95 o 
   5  -9   3      400.34      370.17     22.26 o 
   6  -9   3       68.83       97.54     13.61 o 
   7  -9   3     1712.93     1710.91     67.63 o 
   8  -9   3      106.10       79.96     11.77 o 
   9  -9   3      159.22      145.88     15.59 o 
  10  -9   3      518.62      525.41     28.78 o 
  -9  -8   3      196.55      133.98     17.01 o 
  -8  -8   3      583.15      601.82     28.64 o 
  -7  -8   3       88.07       80.67     12.33 o 
  -6  -8   3      447.63      435.67     20.42 o 
  -5  -8   3     1453.16     1544.90     61.53 o 
  -4  -8   3     2735.47     2782.99     92.29 o 
  -3  -8   3        2.87       18.01      5.53 o 
  -2  -8   3       80.45      125.47      7.51 o 
  -1  -8   3    15482.42    16154.22    325.65 o 
   0  -8   3       73.03       77.23      7.09 o 
   1  -8   3     9680.39     9679.70    138.07 o 
   2  -8   3      498.29      522.86     24.95 o 
   3  -8   3      611.66      516.19     22.83 o 
   4  -8   3     6443.67     6316.11    192.53 o 
   5  -8   3        0.03        4.68      9.78 o 
   6  -8   3     2035.14     2095.40     73.15 o 
   7  -8   3      194.80      215.64     14.32 o 
   8  -8   3       16.64        0.99     10.92 o 
   9  -8   3      492.30      511.09     23.39 o 
  10  -8   3      222.31      221.45     18.71 o 
 -10  -7   3      393.11      426.03     24.10 o 
  -9  -7   3      753.69      729.84     27.50 o 
  -8  -7   3       25.50       34.88     11.20 o 
  -7  -7   3     1798.35     1727.92     64.93 o 
  -6  -7   3       23.03       14.46      8.08 o 
  -5  -7   3     2260.29     2056.84     71.74 o 
  -4  -7   3      157.04      149.85      9.78 o 
  -3  -7   3       34.31       57.13      6.66 o 
  -2  -7   3      713.59      507.40     19.56 o 
  -1  -7   3     3133.91     3241.76     78.54 o 
   0  -7   3      673.17      716.48     60.18 o 
   1  -7   3      842.00      899.01     24.69 o 
   2  -7   3     3519.33     3712.60    121.36 o 
   3  -7   3     5775.94     6113.52    160.91 o 
   4  -7   3     3175.39     2953.69    125.89 o 
   5  -7   3      288.83      256.32     11.20 o 
   6  -7   3      288.95      318.00     13.33 o 
   7  -7   3     2728.01     2764.28    105.05 o 
   8  -7   3       10.31       25.66     15.31 o 
   9  -7   3      990.59     1030.54     41.68 o 
  10  -7   3      214.06      233.22     18.57 o 
 -10  -6   3      221.02      224.85     19.00 o 
  -9  -6   3      932.48      865.10     31.62 o 
  -8  -6   3      142.07      129.72     13.61 o 
  -7  -6   3      945.27     1019.77     41.26 o 
  -6  -6   3      105.00       93.14      9.36 o 
  -5  -6   3      247.99      256.75     11.91 o 
  -4  -6   3     5763.40     6009.45    176.08 o 
  -3  -6   3       13.15       13.04      4.25 o 
  -2  -6   3    15268.47    16353.32    237.47 o 
  -1  -6   3     1832.17     1826.09    113.91 o 
   0  -6   3       65.69       61.99      6.24 o 
   1  -6   3    14262.67    14182.31    146.35 o 
   2  -6   3       93.29      106.05      6.24 o 
   3  -6   3    11495.36    12145.94    211.67 o 
   4  -6   3     2958.68     2711.40    116.96 o 
   5  -6   3        5.21       -5.10      5.10 o 
   6  -6   3      341.41      342.81     13.47 o 
   7  -6   3      719.56      724.46     28.50 o 
   8  -6   3        3.01        5.81      8.22 o 
   9  -6   3        0.77        6.10      8.79 o 
  10  -6   3      838.09      910.89     37.85 o 
 -10  -5   3      800.20      712.27     32.47 o 
  -9  -5   3       15.45       22.83     10.63 o 
  -8  -5   3      770.31      824.12     30.34 o 
  -7  -5   3     1036.92      940.24     29.91 o 
  -6  -5   3      108.58      104.77      9.64 o 
  -5  -5   3     6726.47     6770.21    198.34 o 
  -4  -5   3       64.16       51.75      6.66 o 
  -3  -5   3      648.45      726.16     29.63 o 
  -2  -5   3      772.64      786.27     26.65 o 
  -1  -5   3    20585.72    22380.00    171.36 o 
   0  -5   3     2619.32     2700.52     59.16 o 
   1  -5   3     4202.95     4394.62     75.33 o 
   2  -5   3     2100.66     1973.05     56.71 o 
   3  -5   3      885.77     1092.22     40.69 o 
   4  -5   3     7890.58     7907.79    184.16 o 
   5  -5   3     1536.37     1615.78     55.86 o 
   6  -5   3     2380.69     2274.60     84.07 o 
   7  -5   3     3024.29     2962.90    107.18 o 
   8  -5   3      251.80      274.19     14.60 o 
   9  -5   3      870.56      957.11     43.81 o 
  10  -5   3      174.71      202.88     19.71 o 
 -10  -4   3      386.62      393.28     21.27 o 
  -9  -4   3      940.69      949.31     30.20 o 
  -8  -4   3       92.27       95.41     11.77 o 
  -7  -4   3     3629.91     3598.47    121.07 o 
  -6  -4   3       89.80       96.12      9.07 o 
  -5  -4   3     6430.09     6600.93    181.19 o 
  -4  -4   3     9110.25     9598.00    204.86 o 
  -3  -4   3      643.71      653.71     27.79 o 
  -2  -4   3    21468.92    21840.34    242.01 o 
  -1  -4   3     1176.72     1401.15     69.11 o 
   0  -4   3     5810.61     6037.45    140.43 o 
   1  -4   3      453.93      396.08     11.12 o 
   2  -4   3     2010.45     1921.73     74.57 o 
   3  -4   3     6528.57     6347.44    141.21 o 
   4  -4   3      182.61      175.80      8.08 o 
   5  -4   3     1707.64     1733.88     61.81 o 
   6  -4   3      127.67      151.13      9.64 o 
   7  -4   3     6312.74     6320.64    220.60 o 
   8  -4   3        0.17       -2.41      8.93 o 
   9  -4   3      316.01      322.53     17.72 o 
  10  -4   3      398.79      400.37     21.27 o 
 -10  -3   3      146.48      148.72     17.01 o 
  -9  -3   3      499.54      516.34     21.41 o 
  -8  -3   3      619.71      705.46     21.83 o 
  -7  -3   3      234.24      235.34     13.33 o 
  -6  -3   3      812.00      757.35     30.48 o 
  -5  -3   3      460.25      455.09     18.43 o 
  -4  -3   3     9803.57     9340.97    197.21 o 
  -3  -3   3     1130.91     1188.05     40.41 o 
  -2  -3   3     4739.09     4912.28    108.60 o 
  -1  -3   3    32962.02    36027.22    184.95 o 
   0  -3   3     4846.77      135.06   2574.45 o 
   1  -3   3     6613.68     6363.98     78.09 o 
   2  -3   3      805.39      948.46     34.45 o 
   3  -3   3     9924.44    10343.16    174.66 o 
   4  -3   3    12553.58    12899.17    217.20 o 
   5  -3   3      501.72      521.16     21.55 o 
   6  -3   3     2043.06     2182.73     79.96 o 
   7  -3   3       40.56       45.65      9.36 o 
   8  -3   3       77.24       77.12     10.07 o 
   9  -3   3      401.37      421.49     19.56 o 
  10  -3   3      291.54      338.55     19.99 o 
 -11  -2   3       14.17       27.50     12.05 o 
 -10  -2   3      848.21      785.42     35.30 o 
  -9  -2   3      233.90      211.81     16.30 o 
  -8  -2   3      752.01      814.48     36.72 o 
  -7  -2   3     4943.81     4633.84    208.97 o 
  -6  -2   3       76.71       75.14      7.94 o 
  -5  -2   3    12262.80    12970.34    239.31 o 
  -4  -2   3      166.60      162.19      9.50 o 
  -3  -2   3       70.39      158.79      6.38 o 
  -2  -2   3       10.70        6.10      3.40 o 
  -1  -2   3    27763.98     1613.62  15051.71 o 
   0  -2   3     2017.96     1317.26    535.33 o 
   1  -2   3     3274.39     3384.96     54.18 o 
   2  -2   3     6114.95     6103.45    117.25 o 
   3  -2   3      427.76      474.23     15.17 o 
   4  -2   3    19096.21    19165.38    262.85 o 
   5  -2   3      548.50      533.77     22.26 o 
   6  -2   3      874.31      833.06     31.05 o 
   7  -2   3     5018.78     5129.76    200.89 o 
   8  -2   3       16.96       29.91      9.50 o 
   9  -2   3     1630.26     1661.15     63.80 o 
  10  -2   3       70.89       80.67     21.12 o 
 -11  -1   3       10.07       22.12     12.05 o 
 -10  -1   3       98.25       74.57     14.04 o 
  -9  -1   3     1757.44     1800.37     69.89 o 
  -8  -1   3       91.62       77.27     10.63 o 
  -7  -1   3     1541.56     1440.27     47.35 o 
  -6  -1   3     1032.57     1055.92     46.22 o 
  -5  -1   3     1807.25     1742.24     62.95 o 
  -4  -1   3    15892.67    15908.15    238.89 o 
  -3  -1   3     1731.22     1808.31     72.30 o 
  -2  -1   3     4125.40     4027.33     90.03 o 
  -1  -1   3     2327.61      303.58   1144.46 o 
   0  -1   3      189.15      190.12      5.95 o 
   1  -1   3      446.51      363.07     11.13 o 
   2  -1   3     6496.16     6459.16    117.81 o 
   3  -1   3     4657.72     4735.06    114.27 o 
   4  -1   3      294.99      347.34     10.35 o 
   5  -1   3     1878.28     1872.11     66.92 o 
   6  -1   3      560.19      628.34     25.80 o 
   7  -1   3     3884.76     3735.14    171.97 o 
   8  -1   3        7.04       15.59      8.79 o 
   9  -1   3      302.82      287.09     16.73 o 
  10  -1   3      595.22      564.54     24.10 o 
 -11   0   3       49.87       55.86     13.33 o 
 -10   0   3      657.24      639.82     24.95 o 
  -9   0   3      464.61      427.87     19.28 o 
  -8   0   3       22.93       29.49      8.79 o 
  -7   0   3      118.47      116.82     10.35 o 
  -6   0   3     1002.41     1061.88     39.41 o 
  -5   0   3       74.44       52.74      6.24 o 
  -4   0   3     7135.26     7146.90    156.66 o 
  -3   0   3     2682.91     2654.55     83.79 o 
  -2   0   3      228.55      241.58      9.64 o 
  -1   0   3    10017.45    10471.17     84.71 o 
   0   0   3        7.96        2.23      3.05 o 
   1   0   3    27564.53    27833.09    289.57 o 
   2   0   3     9282.87     9661.51    142.20 o 
   3   0   3     1729.44     1641.87     71.74 o 
   4   0   3    24089.01    24619.37    296.30 o 
   5   0   3      704.84      769.68     32.18 o 
   6   0   3     1327.36     1311.40     54.02 o 
   7   0   3      434.48      426.03     16.59 o 
   8   0   3        3.62        9.07      7.37 o 
   9   0   3      385.83      387.89     19.14 o 
  10   0   3       29.78       27.65     12.05 o 
 -11   1   3        4.92       11.06     15.59 o 
 -10   1   3      804.28      767.41     26.23 o 
  -9   1   3      217.22      258.73     15.88 o 
  -8   1   3       28.41       30.62      8.93 o 
  -7   1   3     1938.92     1846.02     75.14 o 
  -6   1   3       55.98       52.88      6.95 o 
  -5   1   3     2479.72     2153.38     67.20 o 
  -4   1   3     3754.19     3426.64    118.81 o 
  -3   1   3     4226.27     4312.44    104.77 o 
  -2   1   3     3513.56     3224.90     78.68 o 
  -1   1   3     1818.79     2068.49     41.05 o 
   0   1   3       17.39       18.35      1.95 o 
   1   1   3    12911.12    13722.00    105.75 o 
   2   1   3     8237.63     8420.01    139.36 o 
   3   1   3     5790.44     5989.32    131.56 o 
   4   1   3    12498.17    12476.83    223.72 o 
   5   1   3     3634.81     3906.83    137.80 o 
   6   1   3      109.05      133.98      9.64 o 
   7   1   3     5769.22     5944.95    218.33 o 
   8   1   3       10.91       22.40     12.76 o 
   9   1   3      543.27      615.15     23.39 o 
  10   1   3      355.09      362.94     20.70 o 
 -11   2   3        0.57      -18.15     18.15 o 
 -10   2   3       83.77       45.23     13.04 o 
  -9   2   3      520.61      553.48     21.55 o 
  -8   2   3       17.32       23.68      7.94 o 
  -7   2   3      751.61      745.44     29.06 o 
  -6   2   3     1654.64     1659.59     59.26 o 
  -5   2   3       24.65       48.06      6.24 o 
  -4   2   3    16179.63    16787.43    247.53 o 
  -3   2   3      646.04      749.13     27.08 o 
  -2   2   3      752.37      675.69     25.24 o 
  -1   2   3    30762.26    32674.80    161.15 o 
   0   2   3     5530.64     5288.69     70.39 o 
   1   2   3     5241.79     4991.93     69.20 o 
   2   2   3      129.72      168.43      6.38 o 
   3   2   3     8674.94     9106.05    167.01 o 
   4   2   3      376.36      406.32     20.70 o 
   5   2   3     1121.97     1066.84     46.50 o 
   6   2   3     1024.21     1073.08     43.95 o 
   7   2   3     2291.13     2189.82     78.54 o 
   8   2   3       56.99       40.12      9.64 o 
   9   2   3        4.23       -1.56      9.92 o 
  10   2   3     1118.84     1187.20     45.08 o 
 -11   3   3      121.37      125.61     16.02 o 
 -10   3   3     1380.26     1363.85     48.63 o 
  -9   3   3      268.52      258.31     16.30 o 
  -8   3   3       21.37       14.89      8.93 o 
  -7   3   3     1095.06     1101.43     34.73 o 
  -6   3   3     1055.01     1019.06     40.97 o 
  -5   3   3     8667.89     8898.07    196.92 o 
  -4   3   3     2658.48     2708.00    101.08 o 
  -3   3   3      917.55      886.79     32.89 o 
  -2   3   3      867.60      839.44     28.92 o 
  -1   3   3    35701.04    37323.11    185.46 o 
   0   3   3     3845.25     4020.11     63.00 o 
   1   3   3     1279.11     1253.16     37.91 o 
   2   3   3     2295.46     2258.58     83.36 o 
   3   3   3      123.85      108.03      6.38 o 
   4   3   3     7052.71     6707.40    169.56 o 
   5   3   3      546.01      611.32     28.92 o 
   6   3   3     1091.35     1155.30     42.11 o 
   7   3   3     1362.39     1372.93     62.38 o 
   8   3   3       67.58       44.80     10.07 o 
   9   3   3     1001.56     1007.44     40.55 o 
  10   3   3       22.26       44.66     13.61 o 
 -11   4   3        1.04        7.80     13.18 o 
 -10   4   3       18.78       -5.67     16.45 o 
  -9   4   3     1485.26     1591.82     66.77 o 
  -8   4   3      262.62      267.24     14.04 o 
  -7   4   3     5490.54     5396.86    212.09 o 
  -6   4   3       45.45       41.54      7.37 o 
  -5   4   3     4182.42     4035.98    138.09 o 
  -4   4   3     7967.24     8479.42    182.32 o 
  -3   4   3      825.95      888.06     32.75 o 
  -2   4   3    17969.80    17512.03    208.41 o 
  -1   4   3     1314.83     1478.70     44.30 o 
   0   4   3     3219.72     3312.05     62.65 o 
   1   4   3     2848.97     2833.24     61.00 o 
   2   4   3     2865.64     2837.29     97.26 o 
   3   4   3     5901.73     6306.75    152.97 o 
   4   4   3     1816.83     1884.16     61.81 o 
   5   4   3       94.69       91.02      9.07 o 
   6   4   3      380.12      386.33     14.32 o 
   7   4   3     3475.86     3429.48    125.61 o 
   8   4   3       21.72       23.25      8.79 o 
   9   4   3      358.55      395.55     20.13 o 
  10   4   3      649.07      671.72     27.36 o 
 -11   5   3        3.11        2.13     10.49 o 
 -10   5   3        3.11      -10.63     10.63 o 
  -9   5   3      828.00      795.63     40.12 o 
  -8   5   3      890.71      942.08     28.21 o 
  -7   5   3      265.47      227.83     13.33 o 
  -6   5   3     1176.21     1209.60     45.65 o 
  -5   5   3      751.93      838.58     32.32 o 
  -4   5   3    13718.59    14460.09    242.86 o 
  -3   5   3     1196.80     1200.25     43.38 o 
  -2   5   3     6751.97     7105.92    142.76 o 
  -1   5   3    24730.32    25260.48    192.10 o 
   0   5   3      725.92      749.90     20.40 o 
   1   5   3    12232.07    11855.29    163.39 o 
   2   5   3      386.34      378.39     13.47 o 
   3   5   3     7175.00     7573.49    174.95 o 
   4   5   3     2862.52     2816.88     86.34 o 
   5   5   3      418.98      411.14     16.45 o 
   6   5   3     1651.51     1566.02     64.08 o 
   7   5   3        5.32       16.59      8.22 o 
   8   5   3      284.72      241.72     15.88 o 
   9   5   3      155.46      160.20     15.88 o 
  10   5   3      426.75      423.05     23.68 o 
 -11   6   3        0.53        7.23     15.59 o 
 -10   6   3     1107.68     1141.13     64.08 o 
  -9   6   3      285.39      277.31     17.72 o 
  -8   6   3       30.61       33.32     10.49 o 
  -7   6   3     2901.23     2816.59    103.49 o 
  -6   6   3      273.75      302.68     15.59 o 
  -5   6   3     6721.09     6598.09    184.30 o 
  -4   6   3        7.87       13.61      5.67 o 
  -3   6   3       18.65        8.36      5.25 o 
  -2   6   3     7644.99     8048.71    162.19 o 
  -1   6   3     2856.65     2594.05     64.92 o 
   0   6   3       84.99       93.57      4.54 o 
   1   6   3     3077.06     2969.67     71.68 o 
   2   6   3     4360.76     4460.87    135.39 o 
   3   6   3      139.53      210.53      9.36 o 
   4   6   3     6016.44     5887.10    182.18 o 
   5   6   3      183.92      167.72     10.77 o 
   6   6   3      179.74      222.16     13.18 o 
   7   6   3     3274.14     3196.12    119.66 o 
   8   6   3       97.60       97.11     12.62 o 
   9   6   3      896.83      888.06     39.13 o 
 -10   7   3       13.26       -5.53     11.77 o 
  -9   7   3     1651.68     1751.03     77.55 o 
  -8   7   3       73.58       67.63     10.63 o 
  -7   7   3     2262.52     2332.44     88.61 o 
  -6   7   3      228.72      235.63     12.05 o 
  -5   7   3     3046.10     2956.52    130.43 o 
  -4   7   3     4470.17     4488.23    151.70 o 
  -3   7   3        0.30        4.96      4.11 o 
  -2   7   3     2516.22     2119.22     96.26 o 
  -1   7   3     4031.31     3953.71     86.90 o 
   0   7   3       26.90       44.04      9.43 o 
   1   7   3     6224.22     5686.40    107.14 o 
   2   7   3     1099.87     1081.44     43.24 o 
   3   7   3     1479.38     1399.15     52.46 o 
   4   7   3       26.92       25.09      6.66 o 
   5   7   3      864.89      811.65     30.62 o 
   6   7   3     1154.34     1033.52     40.97 o 
   7   7   3      930.23      946.62     37.00 o 
   8   7   3       17.52       23.25     10.63 o 
   9   7   3       80.43       57.28     13.33 o 
 -10   8   3     1108.74     1079.17     48.91 o 
  -9   8   3        4.52       -4.39     10.77 o 
  -8   8   3      360.82      339.26     17.44 o 
  -7   8   3       15.00        6.95      8.79 o 
  -6   8   3      568.42      581.98     22.97 o 
  -5   8   3      200.07      200.18     10.92 o 
  -4   8   3     1320.63     1195.00     46.36 o 
  -3   8   3      396.18      389.02     12.19 o 
  -2   8   3      946.76      973.84     32.18 o 
  -1   8   3    17106.73    16583.86    184.72 o 
   0   8   3      493.70      582.14     21.76 o 
   1   8   3     8160.44     7690.34    236.05 o 
   2   8   3     4300.21     4144.72    143.62 o 
   3   8   3      964.41     1056.77     40.26 o 
   4   8   3     6854.26     6481.98    218.33 o 
   5   8   3       86.03       94.28      9.50 o 
   6   8   3     2652.78     2561.69     91.02 o 
   7   8   3      104.57      109.16     12.19 o 
   8   8   3       13.05       11.77      9.78 o 
   9   8   3      511.38      458.49     24.24 o 
 -10   9   3      608.16      597.15     30.48 o 
  -9   9   3      989.69     1075.34     38.85 o 
  -8   9   3       29.25       32.04     10.21 o 
  -7   9   3     2094.87     2032.73     81.38 o 
  -6   9   3       21.72       20.98      8.93 o 
  -5   9   3     1740.17     1592.11     64.51 o 
  -4   9   3     1484.35     1471.46     56.99 o 
  -3   9   3      188.43      178.92      9.22 o 
  -2   9   3     2407.37     2235.04    107.61 o 
  -1   9   3     2626.08     2699.65     92.44 o 
   0   9   3       66.62       76.47      7.80 o 
   1   9   3       71.12       75.93      5.16 o 
   2   9   3     5069.93     5004.15    171.40 o 
   3   9   3       86.68       72.59      7.80 o 
   4   9   3     2191.40     2139.91     79.96 o 
   5   9   3      366.66      346.21     15.31 o 
   6   9   3      347.51      352.02     16.73 o 
   7   9   3     2490.84     2399.50     94.99 o 
   8   9   3       55.70       47.64     11.48 o 
 -10  10   3       74.21       60.82     14.74 o 
  -9  10   3      994.40      997.51     42.53 o 
  -8  10   3       50.73       55.01     11.63 o 
  -7  10   3     1050.58     1122.84     45.79 o 
  -6  10   3      613.44      617.99     26.80 o 
  -5  10   3      156.02      162.33     10.77 o 
  -4  10   3     5818.35     5405.93    183.60 o 
  -3  10   3      146.51      133.98      8.65 o 
  -2  10   3     2869.77     2860.83    129.30 o 
  -1  10   3     4733.83     4768.77    112.28 o 
   0  10   3      373.92      357.04     10.89 o 
   1  10   3     6627.41     6496.08    140.34 o 
   2  10   3      201.97      184.59     12.62 o 
   3  10   3      905.41      867.65     36.15 o 
   4  10   3     1478.47     1449.48     57.70 o 
   5  10   3      130.74      143.76     11.77 o 
   6  10   3      805.36      811.93     32.75 o 
   7  10   3      445.48      428.58     20.98 o 
   8  10   3      100.04       93.85     13.89 o 
  -9  11   3        0.14        8.08     12.90 o 
  -8  11   3      239.01      208.41     15.31 o 
  -7  11   3      135.07      145.46     13.89 o 
  -6  11   3      808.32      680.65     36.01 o 
  -5  11   3      289.96      303.39     14.18 o 
  -4  11   3       63.48       45.65      8.22 o 
  -3  11   3        9.86       13.18      6.52 o 
  -2  11   3      831.66      781.31     31.19 o 
  -1  11   3     7945.13     7830.57    156.82 o 
   0  11   3      160.76      190.19      7.60 o 
   1  11   3     2175.66     2228.95     56.12 o 
   2  11   3     1778.40     1688.79     69.61 o 
   3  11   3      367.40      375.13     16.02 o 
   4  11   3     6045.16     5281.88    225.42 o 
   5  11   3      149.50      143.19     12.48 o 
   6  11   3     1079.42     1049.97     38.85 o 
   7  11   3      779.58      741.33     29.35 o 
   8  11   3       37.00       41.11     11.77 o 
  -9  12   3      924.25      872.47     46.36 o 
  -8  12   3        9.99      -14.89     16.02 o 
  -7  12   3     2864.44     2879.83    121.92 o 
  -6  12   3      160.06      160.77     14.04 o 
  -5  12   3      523.38      508.82     19.71 o 
  -4  12   3     6385.05     6467.80    219.75 o 
  -3  12   3       91.77       85.91      8.93 o 
  -2  12   3     6575.05     6487.37    211.52 o 
  -1  12   3       42.55       41.97      7.44 o 
   0  12   3       24.37       22.22      5.30 o 
   1  12   3      287.28      309.54     11.70 o 
   2  12   3      177.05      154.82     12.19 o 
   3  12   3       28.75       17.44      8.36 o 
   4  12   3      385.50      371.30     19.00 o 
   5  12   3      506.56      489.97     20.84 o 
   6  12   3       26.42       17.72     10.21 o 
   7  12   3     1356.56     1369.95     59.83 o 
  -9  13   3      602.53      584.24     25.80 o 
  -8  13   3        8.95        8.08      9.50 o 
  -7  13   3       42.53       43.38     11.91 o 
  -6  13   3      600.68      551.78     21.97 o 
  -5  13   3      132.69      121.22     11.48 o 
  -4  13   3     4358.83     4238.01    197.91 o 
  -3  13   3      113.98      116.82     10.35 o 
  -2  13   3     2450.89     2461.88     86.76 o 
  -1  13   3     3787.98     3763.07    110.37 o 
   0  13   3        9.60        9.49      5.38 o 
   1  13   3     3694.68     3691.38    208.12 o 
   2  13   3      179.53      183.60     13.04 o 
   3  13   3       46.54       46.08      9.36 o 
   4  13   3      671.32      590.77     26.09 o 
   5  13   3      109.81      103.78     13.04 o 
   6  13   3      359.30      345.92     20.27 o 
   7  13   3       13.74       -0.85     13.18 o 
  -8  14   3        0.24       -2.84     14.74 o 
  -7  14   3     1055.88     1031.54     40.12 o 
  -6  14   3      138.19      141.21     14.18 o 
  -5  14   3      842.62      757.35     28.92 o 
  -4  14   3        0.87       22.97      9.07 o 
  -3  14   3        7.74       18.29      8.51 o 
  -2  14   3      312.69      291.06     17.01 o 
  -1  14   3     1557.69     1519.44     99.45 o 
   0  14   3       66.55       72.93      7.00 o 
   1  14   3     2017.60     2043.62     53.03 o 
   2  14   3     2222.20     2255.32     85.91 o 
   3  14   3      246.78      231.51     15.45 o 
   4  14   3     2475.55     2332.58     97.54 o 
   5  14   3       51.40       56.57     12.33 o 
   6  14   3      108.19       95.70     14.46 o 
  -7  15   3     1446.99     1442.11     61.95 o 
  -6  15   3      100.54      124.48     13.75 o 
  -5  15   3       64.40       59.83     12.05 o 
  -4  15   3     3055.14     3031.24    126.18 o 
  -3  15   3       18.13       -0.28      8.51 o 
  -2  15   3     2556.19     2476.34     97.11 o 
  -1  15   3      128.78      131.70      8.47 o 
   0  15   3        3.12        8.07      6.70 o 
   1  15   3      675.73      682.41     24.00 o 
   2  15   3       12.82       23.82      9.50 o 
   3  15   3      108.60      123.91     13.33 o 
   4  15   3        2.79       -2.69      9.78 o 
   5  15   3      732.58      724.46     36.58 o 
  -7  16   3       36.08       55.29     14.32 o 
  -6  16   3      298.28      335.58     20.27 o 
  -5  16   3      114.22      142.48     13.75 o 
  -4  16   3     1149.71     1105.97     44.94 o 
  -3  16   3      186.25      194.94     14.46 o 
  -2  16   3      263.29      201.74     15.59 o 
  -1  16   3     2150.31     2182.15     63.88 o 
   0  16   3        3.68        7.59     12.69 o 
   1  16   3      870.77      910.18     31.16 o 
   2  16   3      809.55      860.56     44.52 o 
   3  16   3       10.04       21.69     11.20 o 
   4  16   3     1509.29     1458.98     86.91 o 
  -6  17   3        0.37       11.63     12.76 o 
  -5  17   3      212.45      218.05     17.86 o 
  -4  17   3      302.62      300.42     21.97 o 
  -3  17   3       13.29       -1.28     11.91 o 
  -2  17   3      214.23      196.35     16.16 o 
  -1  17   3      146.63      158.52     10.17 o 
   0  17   3       39.48       31.15      7.67 o 
   1  17   3       29.70       24.96      8.17 o 
   2  17   3      860.74      901.11     47.92 o 
   3  17   3       73.26       66.92     12.48 o 
  -5  18   3        0.21        8.22     12.19 o 
  -4  18   3     1513.38     1448.06     52.03 o 
  -3  18   3      122.91       80.67     14.04 o 
  -2  18   3      532.92      583.82     31.62 o 
  -1  18   3      642.18      640.85     20.58 o 
   0  18   3      116.04      123.54     16.94 o 
   1  18   3      799.25      818.23     27.63 o 
   2  18   3       14.69       18.01     10.77 o 
  -3  19   3      699.64      687.31     30.34 o 
  -2  19   3        1.67      -15.88     15.88 o 
  -1  19   3     1631.43     1750.79     91.30 o 
   0  19   3        0.55       -1.24      8.86 o 
  -1 -19   4       17.66       25.61      9.73 o 
   0 -19   4     1515.74     1589.51     77.41 o 
   1 -19   4      183.99      187.51     12.77 o 
   2 -19   4        3.30        6.81     15.31 o 
   3 -19   4      480.00      480.47     23.11 o 
  -3 -18   4      142.05      120.51     15.88 o 
  -2 -18   4      341.80      300.42     18.86 o 
  -1 -18   4        5.71       19.35      7.28 o 
   0 -18   4      192.14      182.01     27.79 o 
   1 -18   4     1009.08     1068.65     32.09 o 
   2 -18   4        1.35       10.77     10.49 o 
   3 -18   4     1267.63     1284.60     53.16 o 
   4 -18   4      326.25      353.30     19.56 o 
  -4 -17   4        4.70       28.35     13.33 o 
  -3 -17   4      260.48      253.35     17.58 o 
  -2 -17   4      268.93      229.39     17.58 o 
  -1 -17   4       59.34       63.17     10.33 o 
   0 -17   4      734.96      755.49     20.62 o 
   1 -17   4      422.31      448.71     14.08 o 
   2 -17   4       69.55       84.07     11.91 o 
   3 -17   4      107.33      115.40     13.75 o 
   4 -17   4     1237.33     1260.64     51.46 o 
   5 -17   4      213.46      225.56     16.73 o 
   6 -17   4      769.72      792.65     33.46 o 
  -5 -16   4      284.14      282.55     19.42 o 
  -4 -16   4      324.35      375.27     20.56 o 
  -3 -16   4        1.52       -3.40      9.22 o 
  -2 -16   4     1603.45     1631.94     75.42 o 
  -1 -16   4       10.30       19.49      9.64 o 
   0 -16   4     2549.90     2457.62     71.40 o 
   1 -16   4      647.55      646.08     22.97 o 
   2 -16   4       54.07       44.94      9.78 o 
   3 -16   4     1372.61     1363.71     58.69 o 
   4 -16   4      114.75      138.37     19.00 o 
   5 -16   4      295.89      316.01     18.43 o 
   6 -16   4       76.98       86.62     13.18 o 
  -6 -15   4      180.29      151.13     15.74 o 
  -5 -15   4      331.74      353.58     19.56 o 
  -4 -15   4      129.29      159.64     19.85 o 
  -3 -15   4      426.39      481.60     19.56 o 
  -2 -15   4      249.13      276.46     16.02 o 
  -1 -15   4      175.36      204.38     10.76 o 
   0 -15   4       27.15       39.26      9.71 o 
   1 -15   4     3109.80     3550.75    231.59 o 
   2 -15   4      179.47      197.49     13.04 o 
   3 -15   4     2432.46     2431.68     86.20 o 
   4 -15   4     1556.23     1486.91     66.92 o 
   5 -15   4        0.21        7.80      8.93 o 
   6 -15   4     2218.33     2361.22     90.88 o 
   7 -15   4        7.88       28.21     13.89 o 
  -7 -14   4      431.95      460.48     23.39 o 
  -6 -14   4       76.54       82.37     13.75 o 
  -5 -14   4     1696.02     1684.12     69.47 o 
  -4 -14   4        7.84       -7.80      9.07 o 
  -3 -14   4      902.78      929.74     39.98 o 
  -2 -14   4     1036.92      959.94     48.06 o 
  -1 -14   4      162.73      171.83     11.77 o 
   0 -14   4     1224.99     1223.86     36.01 o 
   1 -14   4      864.75      848.07     29.06 o 
   2 -14   4        4.97        8.08      6.95 o 
   3 -14   4       32.49       25.38      8.36 o 
   4 -14   4      524.58      561.70     20.27 o 
   5 -14   4      120.71      118.52     13.89 o 
   6 -14   4      348.32      343.37     18.15 o 
   7 -14   4      291.00      279.72     18.86 o 
   8 -14   4        1.58       -5.67     12.90 o 
  -7 -13   4      780.28      731.26     36.72 o 
  -6 -13   4        5.15       -0.14      9.92 o 
  -5 -13   4     1125.59     1067.12     54.30 o 
  -4 -13   4     1241.64     1274.39     50.33 o 
  -3 -13   4       86.17       76.42     10.63 o 
  -2 -13   4     5782.85     5722.93    227.83 o 
  -1 -13   4       60.73       88.89      9.92 o 
   0 -13   4     3029.89     2865.16    121.57 o 
   1 -13   4     4103.02     4073.65    125.11 o 
   2 -13   4        5.37       25.94      7.94 o 
   3 -13   4     5458.13     5228.85    213.08 o 
   4 -13   4     1408.12     1385.68     56.85 o 
   5 -13   4       68.32       60.54     10.63 o 
   6 -13   4     1046.07     1072.51     46.22 o 
   7 -13   4      151.09      172.54     14.46 o 
   8 -13   4      655.63      736.22     36.44 o 
  -8 -12   4      977.79      921.95     40.41 o 
  -7 -12   4       78.80       96.41     12.90 o 
  -6 -12   4       22.14       18.57      9.64 o 
  -5 -12   4     2460.75     2240.57     94.70 o 
  -4 -12   4      198.75      205.85     14.04 o 
  -3 -12   4     1480.65     1555.24     53.16 o 
  -2 -12   4      159.95      175.37     14.89 o 
  -1 -12   4      447.61      593.44     18.97 o 
   0 -12   4      768.84      764.39     30.62 o 
   1 -12   4     2027.54     2225.56     62.66 o 
   2 -12   4      745.38      652.44     30.06 o 
   3 -12   4       81.66       97.26     10.35 o 
   4 -12   4       34.17      174.24     12.19 o 
   5 -12   4        5.23       -0.99      8.22 o 
   6 -12   4     2030.13     1932.78     75.00 o 
   7 -12   4      497.57      433.97     20.56 o 
   8 -12   4      383.52      387.61     20.84 o 
   9 -12   4      901.40      837.31     39.41 o 
  -8 -11   4      102.65       89.17     14.74 o 
  -7 -11   4      815.75      895.72     42.96 o 
  -6 -11   4      143.91      120.79     12.90 o 
  -5 -11   4     3687.78     3750.45    134.40 o 
  -4 -11   4      433.18      490.11     20.27 o 
  -3 -11   4      467.66      475.36     18.15 o 
  -2 -11   4     3949.08     3646.96    168.71 o 
  -1 -11   4       33.33       34.82      5.58 o 
   0 -11   4     5953.19     5572.70    129.16 o 
   1 -11   4      458.07      430.51     12.03 o 
   2 -11   4      577.51      573.75     22.40 o 
   3 -11   4      376.06      398.81     14.89 o 
   4 -11   4     5237.26     5243.46    196.92 o 
   5 -11   4     2703.60     2716.65     99.52 o 
   6 -11   4     1555.52     1540.36     68.76 o 
   7 -11   4      385.82      389.02     19.85 o 
   8 -11   4       27.82       27.65      9.78 o 
   9 -11   4     1223.51     1145.10     60.82 o 
  -9 -10   4       10.81       10.35     12.19 o 
  -8 -10   4      271.05      239.60     17.72 o 
  -7 -10   4      140.78      142.20     14.04 o 
  -6 -10   4      145.31      145.74     12.76 o 
  -5 -10   4      156.55      170.41     12.05 o 
  -4 -10   4      682.60      680.08     31.76 o 
  -3 -10   4      400.47      418.94     16.16 o 
  -2 -10   4     3803.18     3960.27    152.26 o 
  -1 -10   4      977.85     1034.44     34.95 o 
   0 -10   4      440.36      432.94     19.21 o 
   1 -10   4     6292.11     6913.28    134.74 o 
   2 -10   4       41.51       36.15      6.10 o 
   3 -10   4     6920.46     6757.87    200.32 o 
   4 -10   4     1739.83     1597.35     65.78 o 
   5 -10   4      294.35      329.76     14.32 o 
   6 -10   4     3245.25     3465.49    121.64 o 
   7 -10   4      370.36      398.52     21.55 o 
   8 -10   4     1176.66     1239.66     64.08 o 
   9 -10   4       24.34       29.06     11.48 o 
  -9  -9   4       11.90       12.05     11.63 o 
  -8  -9   4     1407.84     1304.87     53.59 o 
  -7  -9   4      110.44      162.33     14.60 o 
  -6  -9   4       61.32       69.04      9.64 o 
  -5  -9   4     1725.24     1720.55     71.03 o 
  -4  -9   4       25.60       12.90      9.22 o 
  -3  -9   4     2799.54     2942.91     92.72 o 
  -2  -9   4      259.37      265.40     11.20 o 
  -1  -9   4      496.45      590.48     23.39 o 
   0  -9   4     3396.24     3522.40     92.62 o 
   1  -9   4     1903.59     1955.45     55.15 o 
   2  -9   4      197.65      187.28     10.07 o 
   3  -9   4       80.51       79.82      8.22 o 
   4  -9   4     5399.33     5168.18    175.80 o 
   5  -9   4       12.26       14.60      7.37 o 
   6  -9   4     2893.52     2841.69     98.96 o 
   7  -9   4      336.31      383.78     16.73 o 
   8  -9   4      406.20      418.23     19.71 o 
   9  -9   4     1547.54     1675.04     74.57 o 
  -9  -8   4       17.21        9.36     12.05 o 
  -8  -8   4        0.10       16.45     11.06 o 
  -7  -8   4     1789.70     1751.03     77.55 o 
  -6  -8   4       34.90       46.36      8.36 o 
  -5  -8   4     2146.07     2219.17     86.20 o 
  -4  -8   4     2980.55     2963.33    137.66 o 
  -3  -8   4      646.23      662.08     25.94 o 
  -2  -8   4     7881.98     7691.73    193.38 o 
  -1  -8   4      103.34      122.85      5.11 o 
   0  -8   4     6388.28     6182.59    111.17 o 
   1  -8   4     5236.76     5125.10    159.57 o 
   2  -8   4      202.08      206.99      9.22 o 
   3  -8   4     9087.34     8702.42    207.84 o 
   4  -8   4       31.77       51.32      7.09 o 
   5  -8   4       88.03       97.68      8.65 o 
   6  -8   4       83.80       79.68      9.64 o 
   7  -8   4      905.29     1025.02     45.93 o 
   8  -8   4      284.28      329.34     17.58 o 
   9  -8   4      783.93      801.44     33.17 o 
  10  -8   4      238.79      264.69     20.84 o 
 -10  -7   4      896.55      769.26     43.24 o 
  -9  -7   4       17.64        4.25     12.19 o 
  -8  -7   4     2487.40     2476.77    112.99 o 
  -7  -7   4        0.60        0.85      8.51 o 
  -6  -7   4        3.54        8.22      6.95 o 
  -5  -7   4      424.89      434.39     19.28 o 
  -4  -7   4     1061.15     1111.64     43.81 o 
  -3  -7   4      486.88      476.92     24.10 o 
  -2  -7   4     1020.07      975.68     39.98 o 
  -1  -7   4      162.46      141.89      6.10 o 
   0  -7   4      120.58      116.48      4.56 o 
   1  -7   4     7046.36     6968.71    118.19 o 
   2  -7   4      488.17      488.41     19.28 o 
   3  -7   4     8161.60     7901.69    184.73 o 
   4  -7   4     4879.01     4923.48    159.92 o 
   5  -7   4      153.05      155.38     10.49 o 
   6  -7   4     3654.55     3349.23    162.61 o 
   7  -7   4       91.92      103.64     12.33 o 
   8  -7   4      694.48      705.89     28.50 o 
   9  -7   4      132.16      142.20     15.31 o 
  10  -7   4      211.93      211.38     18.57 o 
 -10  -6   4      528.82      551.50     26.23 o 
  -9  -6   4       19.98       27.22     10.77 o 
  -8  -6   4      409.12      387.32     18.57 o 
  -7  -6   4      797.29      795.20     35.73 o 
  -6  -6   4       19.70       24.53      7.37 o 
  -5  -6   4     6285.04     6830.74    198.91 o 
  -4  -6   4      736.64      770.11     28.07 o 
  -3  -6   4      531.09      581.13     23.96 o 
  -2  -6   4     2420.68     2135.95     92.58 o 
  -1  -6   4    16784.50    18162.22   1140.21 o 
   0  -6   4    17782.90    17529.31    164.40 o 
   1  -6   4     4451.22     4457.06     86.65 o 
   2  -6   4      111.51       94.85      6.10 o 
   3  -6   4      928.29      960.65     38.85 o 
   4  -6   4     1751.46     1883.73     67.34 o 
   5  -6   4        0.49       -5.53      5.53 o 
   6  -6   4      534.93      483.44     18.29 o 
   7  -6   4      277.42      265.26     14.46 o 
   8  -6   4       31.76       48.63      9.64 o 
   9  -6   4     1348.65     1441.40     69.18 o 
  10  -6   4        1.83       -5.95     10.21 o 
 -10  -5   4       41.99       30.76     13.47 o 
  -9  -5   4      223.72      215.49     15.59 o 
  -8  -5   4      246.30      193.94     14.60 o 
  -7  -5   4      950.59     1016.23     34.59 o 
  -6  -5   4       31.54       25.94     13.04 o 
  -5  -5   4     1138.04     1175.72     45.93 o 
  -4  -5   4     3679.36     3915.05    144.32 o 
  -3  -5   4       93.93      113.56      6.81 o 
  -2  -5   4    17043.40    18311.48    242.43 o 
  -1  -5   4        3.48       18.73      2.81 o 
   0  -5   4    18366.07    15931.57   2777.04 o 
   1  -5   4    21402.66    21335.95    564.04 o 
   2  -5   4      186.80      208.41      7.51 o 
   3  -5   4    10307.11    10055.08    193.38 o 
   4  -5   4     1006.00     1090.51     40.41 o 
   5  -5   4       11.45       13.18      5.39 o 
   6  -5   4     1021.87     1102.00     42.39 o 
   7  -5   4     2471.96     2728.27     94.00 o 
   8  -5   4      975.60     1068.26     34.45 o 
   9  -5   4      353.58      333.02     18.86 o 
  10  -5   4      242.49      289.78     19.14 o 
 -10  -4   4      321.13      333.45     29.91 o 
  -9  -4   4      285.90      294.89     17.44 o 
  -8  -4   4     2801.88     2672.13     83.08 o 
  -7  -4   4      556.61      621.53     28.92 o 
  -6  -4   4       17.43       25.38      6.95 o 
  -5  -4   4     3890.57     3821.48    143.33 o 
  -4  -4   4     2463.99     2612.58    112.71 o 
  -3  -4   4     1185.18     1167.35     42.82 o 
  -2  -4   4     1701.44     1832.69     75.00 o 
  -1  -4   4     1855.93     1527.58    402.70 o 
   0  -4   4     1211.58      143.85    508.61 o 
   1  -4   4    11141.53    10677.78    154.82 o 
   2  -4   4      768.02      745.72     29.49 o 
   3  -4   4     1332.87     1300.76     47.49 o 
   4  -4   4     3954.67     3913.06    135.53 o 
   5  -4   4      118.71      138.94      8.65 o 
   6  -4   4     3675.51     3585.29    153.54 o 
   7  -4   4        2.49       24.10      9.78 o 
   8  -4   4      627.81      604.09     23.53 o 
   9  -4   4     2121.50     2124.46     94.56 o 
  10  -4   4      207.93      194.94     16.87 o 
 -10  -3   4      408.46      446.30     22.40 o 
  -9  -3   4       62.94       72.87     12.48 o 
  -8  -3   4      673.91      659.38     20.98 o 
  -7  -3   4     3191.83     3226.74    113.28 o 
  -6  -3   4       26.49       39.27      7.66 o 
  -5  -3   4    10473.76    10692.20    227.54 o 
  -4  -3   4     2789.43     3091.21    111.72 o 
  -3  -3   4      664.67      599.84     23.11 o 
  -2  -3   4    11372.81    11293.60    169.84 o 
  -1  -3   4     3679.57       89.02   2095.68 o 
   0  -3   4    11957.46    11136.98    116.40 o 
   1  -3   4      568.23      541.74     15.65 o 
   2  -3   4     1894.63     1959.15     73.72 o 
   3  -3   4    12465.38    12753.01    201.60 o 
   4  -3   4     2286.52     3189.17    137.52 o 
   5  -3   4      502.17      549.79     24.81 o 
   6  -3   4       75.88       91.02      8.93 o 
   7  -3   4       14.97       11.20     10.07 o 
   8  -3   4      333.02      323.10     16.02 o 
   9  -3   4      991.74     1033.95     34.17 o 
  10  -3   4       50.75       49.76     12.05 o 
 -11  -2   4      244.06      240.45     25.80 o 
 -10  -2   4       55.38       71.45     12.76 o 
  -9  -2   4        4.27        5.67      9.78 o 
  -8  -2   4      824.26      792.65     27.50 o 
  -7  -2   4      461.78      430.99     17.15 o 
  -6  -2   4        1.98        1.56      5.81 o 
  -5  -2   4     1516.90     1757.84     62.66 o 
  -4  -2   4    13304.23    13344.34    233.22 o 
  -3  -2   4     1646.52     1711.62     74.43 o 
  -2  -2   4     6109.54     6596.96    123.77 o 
  -1  -2   4    11471.47    12274.24    154.96 o 
   0  -2   4     1321.75     1387.61     46.29 o 
   1  -2   4    29325.58    30199.45    338.27 o 
   2  -2   4      787.91      779.32     29.06 o 
   3  -2   4    23272.86    23465.48    268.38 o 
   4  -2   4        9.27      560.71     25.80 o 
   5  -2   4       66.10       67.77      6.81 o 
   6  -2   4     9161.22     9020.28    237.89 o 
   7  -2   4        9.52       -2.84      7.23 o 
   8  -2   4     3098.32     2995.80    108.60 o 
   9  -2   4        0.93       -1.13      9.50 o 
  10  -2   4       34.17       47.64     13.04 o 
 -11  -1   4       54.03       14.04     20.84 o 
 -10  -1   4     1056.58     1020.62     52.74 o 
  -9  -1   4       75.50       90.45     11.63 o 
  -8  -1   4     1964.92     1780.95     72.30 o 
  -7  -1   4     1690.54     1750.18     67.91 o 
  -6  -1   4       19.34       15.03      6.52 o 
  -5  -1   4    14780.37    14770.15    253.06 o 
  -4  -1   4      302.57      332.31     14.46 o 
  -3  -1   4     1107.83     1201.24     59.97 o 
  -2  -1   4     2195.20     2288.49     74.15 o 
  -1  -1   4     2186.97     1161.38    910.46 o 
   0  -1   4    16672.66    16120.81    163.04 o 
   1  -1   4        9.30       17.86      2.41 o 
   2  -1   4     1289.47     1361.16     59.83 o 
   3  -1   4     1554.78     1639.88     76.27 o 
   4  -1   4    11206.20    11579.84    215.21 o 
   5  -1   4      157.53      184.30      9.07 o 
   6  -1   4    10527.75     9790.39    257.60 o 
   7  -1   4       61.81       83.36      9.36 o 
   8  -1   4     1207.87     1166.22     36.58 o 
   9  -1   4     1420.75     1513.42     53.16 o 
  10  -1   4       18.36       -1.42     11.20 o 
 -11   0   4      156.20      168.99     17.15 o 
 -10   0   4      360.70      367.33     20.56 o 
  -9   0   4       49.35       63.51     10.63 o 
  -8   0   4       33.45       45.65     10.21 o 
  -7   0   4     3458.83     3355.90    164.88 o 
  -6   0   4      109.00      125.04      8.79 o 
  -5   0   4     5457.86     5342.98    157.65 o 
  -4   0   4      295.58      484.15     22.83 o 
  -3   0   4      113.71      133.69      5.95 o 
  -2   0   4    17858.45    17953.51    191.82 o 
  -1   0   4       22.46       24.48      2.98 o 
   0   0   4    20822.46    19539.36    126.01 o 
   1   0   4      613.37      774.59     19.37 o 
   2   0   4     7149.32     8048.57    139.93 o 
   3   0   4    21919.49    22234.89    263.98 o 
   4   0   4    12126.86    13408.85    233.78 o 
   5   0   4        4.44        6.95      5.25 o 
   6   0   4      341.64      367.33     13.89 o 
   7   0   4       34.08       45.51      8.93 o 
   8   0   4      109.64      118.66     13.89 o 
   9   0   4      795.68      775.21     26.09 o 
  10   0   4      312.36      321.40     20.84 o 
 -11   1   4      335.15      327.21     20.98 o 
 -10   1   4      472.32      467.99     22.54 o 
  -9   1   4        0.12        4.25      8.22 o 
  -8   1   4     3324.24     3026.70    114.69 o 
  -7   1   4      114.95       93.85      9.78 o 
  -6   1   4        8.05        4.96      5.53 o 
  -5   1   4      229.75      203.16      9.50 o 
  -4   1   4     4134.21     4270.33    124.76 o 
  -3   1   4      329.64      308.50     10.77 o 
  -2   1   4     5895.57     5765.04    111.72 o 
  -1   1   4     2882.33     3049.70     55.23 o 
   0   1   4     2424.36     2161.40     77.76 o 
   1   1   4    10733.76    10183.42    102.10 o 
   2   1   4     8567.54     8891.69    150.28 o 
   3   1   4    18496.65    18935.99    245.41 o 
   4   1   4    40175.07    42773.62    412.56 o 
   5   1   4      322.32      385.34     14.32 o 
   6   1   4     5145.51     5384.38    188.84 o 
   7   1   4      417.07      440.35     20.98 o 
   8   1   4      802.22      748.13     28.92 o 
   9   1   4      312.35      294.46     18.15 o 
  10   1   4      135.39      149.57     16.02 o 
 -11   2   4       49.69       64.93     21.83 o 
 -10   2   4     1467.99     1437.86     61.39 o 
  -9   2   4       66.80       64.36     11.20 o 
  -8   2   4     2018.88     2047.62     82.23 o 
  -7   2   4     2496.46     2487.82     87.33 o 
  -6   2   4       50.65       50.33      7.23 o 
  -5   2   4    20265.13    21239.94    302.54 o 
  -4   2   4      388.74      472.67     20.70 o 
  -3   2   4     2805.63     2686.16     88.61 o 
  -2   2   4     3096.29     2935.40     82.37 o 
  -1   2   4     9781.35    10122.17    106.34 o 
   0   2   4    10591.11    10416.72    100.65 o 
   1   2   4     9134.72     9485.40    102.81 o 
   2   2   4      977.10      994.82     36.29 o 
   3   2   4        3.73       29.49      4.82 o 
   4   2   4     1020.37     1282.47     51.32 o 
   5   2   4        8.23       18.86      5.95 o 
   6   2   4      446.35      457.93     17.44 o 
   7   2   4     2004.93     2061.66     80.39 o 
   8   2   4       54.35       54.87     10.49 o 
   9   2   4     1381.41     1330.39     50.61 o 
  10   2   4       21.00       23.25     11.48 o 
 -11   3   4      203.35      203.02     19.00 o 
 -10   3   4      114.32       89.46     14.74 o 
  -9   3   4        1.89       13.04      9.64 o 
  -8   3   4      644.01      628.34     25.94 o 
  -7   3   4     3464.41     3311.24    152.97 o 
  -6   3   4       21.44       32.04      6.66 o 
  -5   3   4     5629.33     6178.45    171.54 o 
  -4   3   4    12984.62    13658.37    230.52 o 
  -3   3   4       35.49       38.00      4.39 o 
  -2   3   4    15920.46    15751.92    195.50 o 
  -1   3   4     3174.12     3637.25     65.51 o 
   0   3   4     5945.19     5492.70     78.99 o 
   1   3   4    20957.51    20481.44    208.41 o 
   2   3   4       75.26       89.60      5.95 o 
   3   3   4     8245.88     8179.99    170.98 o 
   4   3   4     1056.66     1163.24     46.93 o 
   5   3   4       33.46       46.50      6.81 o 
   6   3   4      789.61      761.60     25.24 o 
   7   3   4      500.64      481.32     19.71 o 
   8   3   4      349.74      364.21     17.15 o 
   9   3   4       32.22       25.94     11.48 o 
  10   3   4      660.92      744.16     28.50 o 
 -11   4   4       18.00       32.47     12.05 o 
 -10   4   4      391.64      424.89     21.55 o 
  -9   4   4      163.97      154.53     13.75 o 
  -8   4   4     1526.82     1393.34     69.89 o 
  -7   4   4      214.39      210.25     12.48 o 
  -6   4   4       26.03       29.21      6.81 o 
  -5   4   4     2399.18     2326.77     78.54 o 
  -4   4   4     1875.53     1878.06     87.90 o 
  -3   4   4     1038.97      987.87     36.29 o 
  -2   4   4       39.47       37.43      4.68 o 
  -1   4   4     3512.56     3626.74     68.37 o 
   0   4   4     2579.76     2843.21     60.80 o 
   1   4   4    12983.15    12778.03    564.25 o 
   2   4   4      342.72      364.50     16.45 o 
   3   4   4     2885.81     2857.71    109.16 o 
   4   4   4     2026.53     1863.17     68.76 o 
   5   4   4      129.83      129.72      9.07 o 
   6   4   4     3043.53     2997.64    108.03 o 
   7   4   4      699.60      652.44     24.38 o 
   8   4   4      217.43      236.62     15.88 o 
   9   4   4     1273.83     1281.77     50.61 o 
  10   4   4      185.84      203.02     21.12 o 
 -11   5   4        2.10       21.55     12.05 o 
 -10   5   4      564.48      521.01     27.36 o 
  -9   5   4       52.68       38.28     12.19 o 
  -8   5   4       46.60       42.96      9.36 o 
  -7   5   4     2340.24     2231.07     86.91 o 
  -6   5   4       18.90       18.57      6.52 o 
  -5   5   4     9082.94     8609.28    213.93 o 
  -4   5   4     1411.54     1442.39     53.31 o 
  -3   5   4       73.85       61.81      5.39 o 
  -2   5   4    16351.56    16115.85    231.09 o 
  -1   5   4      120.07      157.64      4.96 o 
   0   5   4    19631.18    19541.10    214.01 o 
   1   5   4       64.21       51.89     12.41 o 
   2   5   4     1647.70     1576.09     53.45 o 
   3   5   4     3451.43     3536.09    127.45 o 
   4   5   4     4215.17     4609.17    158.64 o 
   5   5   4       96.97       97.40      8.79 o 
   6   5   4       81.54       59.26      8.93 o 
   7   5   4     1681.22     1509.17     76.56 o 
   8   5   4      108.32      104.34     12.48 o 
   9   5   4     1529.07     1527.46     82.51 o 
 -10   6   4       11.13       17.58     11.91 o 
  -9   6   4       25.91       19.85     10.35 o 
  -8   6   4      921.42      919.54     42.53 o 
  -7   6   4     2358.70     2456.49     90.73 o 
  -6   6   4       98.78       87.62      9.22 o 
  -5   6   4      121.34      136.39      9.36 o 
  -4   6   4     5439.94     5740.94    162.47 o 
  -3   6   4        1.74        5.10      4.25 o 
  -2   6   4     5026.68     4567.34    131.14 o 
  -1   6   4    23653.13    26113.44    204.36 o 
   0   6   4     3232.77     3242.09     77.14 o 
   1   6   4    19295.38    18796.41    183.45 o 
   2   6   4       23.67       22.40      4.68 o 
   3   6   4     8443.78     8271.15    201.88 o 
   4   6   4      293.70      264.83     11.34 o 
   5   6   4       42.81       57.70      8.08 o 
   6   6   4     2612.53     2595.43    104.06 o 
   7   6   4      132.36      150.56     13.04 o 
   8   6   4      602.46      596.86     22.12 o 
   9   6   4       20.66       28.21     11.77 o 
 -10   7   4     1089.79     1100.44     33.60 o 
  -9   7   4      375.26      357.55     21.69 o 
  -8   7   4     2979.77     2924.06    102.36 o 
  -7   7   4      952.67     1012.40     33.88 o 
  -6   7   4       34.72       49.48      8.22 o 
  -5   7   4     5449.76     5203.05    177.36 o 
  -4   7   4     1725.62     1644.28     60.54 o 
  -3   7   4      499.58      460.48     16.16 o 
  -2   7   4       13.49       24.95      5.39 o 
  -1   7   4       51.72       38.83      3.61 o 
   0   7   4     4215.80     4154.52    166.44 o 
   1   7   4     1442.04     1361.67     38.99 o 
   2   7   4      830.44      859.00     35.02 o 
   3   7   4      321.49      289.50     11.20 o 
   4   7   4     6558.33     6512.18    201.03 o 
   5   7   4      132.47      126.46     10.35 o 
   6   7   4     2307.14     2379.08     96.26 o 
   7   7   4     1157.46     1013.11     51.04 o 
   8   7   4      317.46      289.92     19.00 o 
   9   7   4     1434.85     1375.62     56.14 o 
 -10   8   4      102.25      106.75     14.89 o 
  -9   8   4      361.98      354.43     19.71 o 
  -8   8   4       15.57       17.86      9.78 o 
  -7   8   4     1657.34     1612.10     61.53 o 
  -6   8   4       17.17        9.50      7.66 o 
  -5   8   4     2172.01     2118.79     77.12 o 
  -4   8   4     2960.65     3000.62    126.60 o 
  -3   8   4        8.28       22.12      5.25 o 
  -2   8   4     7189.22     7529.40    182.89 o 
  -1   8   4      293.74      349.08     10.85 o 
   0   8   4     3365.04     3499.49    126.96 o 
   1   8   4      731.26      666.03     25.59 o 
   2   8   4     1426.43     1474.43     54.72 o 
   3   8   4     3564.68     3482.78    146.17 o 
   4   8   4      697.35      718.64     26.23 o 
   5   8   4      365.36      358.83     15.31 o 
   6   8   4       41.20       47.64     10.21 o 
   7   8   4      609.11      542.42     28.64 o 
   8   8   4      215.44      228.40     17.30 o 
   9   8   4      420.83      427.87     24.10 o 
 -10   9   4      679.05      666.05     35.02 o 
  -9   9   4       22.44       27.50     16.87 o 
  -8   9   4     1540.47     1505.77     62.38 o 
  -7   9   4       16.20        9.22     16.16 o 
  -6   9   4      171.27      179.48     13.75 o 
  -5   9   4      176.27      148.44     10.77 o 
  -4   9   4     3473.73     3356.46    145.32 o 
  -3   9   4     1498.59     1456.43     55.72 o 
  -2   9   4     1942.00     1910.38     63.23 o 
  -1   9   4     2124.78     2176.37     59.99 o 
   0   9   4       33.52       33.96      4.21 o 
   1   9   4     8902.92     9123.88    158.24 o 
   2   9   4      166.96      164.46      9.50 o 
   3   9   4     2299.00     2212.50     82.65 o 
   4   9   4     3274.98     3249.43    112.85 o 
   5   9   4      371.81      342.95     15.59 o 
   6   9   4     3167.16     3083.13    123.34 o 
   7   9   4      255.29      252.78     16.59 o 
   8   9   4      237.84      222.44     18.01 o 
 -10  10   4      909.81      959.37     44.94 o 
  -9  10   4       41.80       41.40     14.04 o 
  -8  10   4      714.81      638.97     28.92 o 
  -7  10   4      754.71      811.51     33.88 o 
  -6  10   4        2.27        1.42      8.22 o 
  -5  10   4     1960.72     2061.37     76.84 o 
  -4  10   4       66.49       59.12      7.51 o 
  -3  10   4      759.81      662.22     29.35 o 
  -2  10   4     2140.16     2234.62     80.10 o 
  -1  10   4     2506.55     2527.69     69.52 o 
   0  10   4     2277.03     2236.79     56.84 o 
   1  10   4      665.14      706.45     20.28 o 
   2  10   4      551.47      521.72     23.53 o 
   3  10   4      215.93      201.32     11.77 o 
   4  10   4     3204.22     3174.29    114.27 o 
   5  10   4      117.51      121.22     12.19 o 
   6  10   4      728.61      702.06     23.82 o 
   7  10   4      680.21      591.33     23.53 o 
   8  10   4        2.98       26.37     11.63 o 
  -9  11   4      150.52      184.45     21.27 o 
  -8  11   4      285.56      228.40     16.45 o 
  -7  11   4     1707.05     1675.47     63.94 o 
  -6  11   4       57.98       45.93     10.35 o 
  -5  11   4      734.88      636.13     27.65 o 
  -4  11   4     1390.30     1603.31     59.54 o 
  -3  11   4        5.72        7.09      6.52 o 
  -2  11   4     5597.61     5471.00    186.57 o 
  -1  11   4      294.88      301.83      8.77 o 
   0  11   4     1978.11     1949.71     51.63 o 
   1  11   4     2951.66     2873.79     71.37 o 
   2  11   4        0.19       -6.66      6.66 o 
   3  11   4     1781.97     1763.93     71.17 o 
   4  11   4       19.18       77.27     10.21 o 
   5  11   4       13.71       24.53      9.64 o 
   6  11   4      439.73      451.83     20.27 o 
   7  11   4      276.49      239.45     17.44 o 
  -9  12   4       13.05       10.07     12.19 o 
  -8  12   4      755.66      681.22     27.79 o 
  -7  12   4      128.44      134.26     13.61 o 
  -6  12   4       21.13       19.99      9.92 o 
  -5  12   4     2965.56     2729.40     97.26 o 
  -4  12   4     2350.85     2358.95     86.06 o 
  -3  12   4      171.11      179.48     11.48 o 
  -2  12   4      116.82      112.71     10.21 o 
  -1  12   4     1870.10     1976.24     53.07 o 
   0  12   4      328.85      333.18     20.98 o 
   1  12   4     3198.21     3149.90    164.95 o 
   2  12   4      844.53      896.29     28.21 o 
   3  12   4      220.99      203.87     13.04 o 
   4  12   4     1382.27     1430.06     60.82 o 
   5  12   4       14.90       16.02      8.65 o 
   6  12   4     1333.35     1348.82     60.68 o 
   7  12   4       87.17       94.70     14.04 o 
  -8  13   4       39.27       24.10     11.20 o 
  -7  13   4     1281.17     1268.72     48.20 o 
  -6  13   4       41.71       29.35      9.64 o 
  -5  13   4     2726.64     2633.14    105.20 o 
  -4  13   4     1354.58     1294.67     48.77 o 
  -3  13   4      635.62      628.34     27.93 o 
  -2  13   4     4699.30     4936.09    197.06 o 
  -1  13   4      152.90      158.74     11.84 o 
   0  13   4     2065.43     2010.85     54.74 o 
   1  13   4        5.36        8.71      6.35 o 
   2  13   4        0.49        3.83     10.63 o 
   3  13   4      720.78      750.40     33.60 o 
   4  13   4      235.02      220.60     15.45 o 
   5  13   4      150.19      159.78     15.03 o 
   6  13   4       13.35       20.56     10.35 o 
  -8  14   4      410.99      444.03     22.40 o 
  -7  14   4      295.89      299.99     19.00 o 
  -6  14   4      182.59      200.04     14.32 o 
  -5  14   4        6.89        7.23      9.07 o 
  -4  14   4     1623.49     1783.36     75.14 o 
  -3  14   4      100.34       85.77     11.91 o 
  -2  14   4     2297.82     2255.32     92.44 o 
  -1  14   4      734.17      779.63     48.56 o 
   0  14   4        0.54       14.64      5.85 o 
   1  14   4     6221.27     6570.87    175.27 o 
   2  14   4      726.30      709.00     24.10 o 
   3  14   4     2082.53     2186.56     93.71 o 
   4  14   4       75.91       75.42     11.63 o 
   5  14   4      184.99      177.36     16.02 o 
   6  14   4      249.20      244.84     19.28 o 
  -7  15   4      478.54      481.32     25.80 o 
  -6  15   4       35.87       40.69     10.63 o 
  -5  15   4     1251.95     1115.61     49.48 o 
  -4  15   4      179.01      189.12     14.04 o 
  -3  15   4      136.22      140.64     13.04 o 
  -2  15   4        6.32       15.03      9.50 o 
  -1  15   4      775.98      824.94     33.53 o 
   0  15   4      680.33      652.64     17.82 o 
   1  15   4      700.58      704.18     34.45 o 
   2  15   4      172.76      175.51     13.75 o 
   3  15   4       43.98       35.30     11.77 o 
   4  15   4     3767.28     3730.18    142.48 o 
   5  15   4      118.41      119.51     14.32 o 
  -7  16   4     1077.24     1038.06     54.58 o 
  -6  16   4       66.96       80.39     12.48 o 
  -5  16   4     1238.06     1240.23     50.05 o 
  -4  16   4      410.34      363.93     18.86 o 
  -3  16   4       55.12       63.66     11.20 o 
  -2  16   4     1463.64     1415.32     62.81 o 
  -1  16   4        2.17        9.08     12.33 o 
   0  16   4     1049.82      985.94     29.05 o 
   1  16   4      436.56      449.66     14.67 o 
   2  16   4      132.09      140.21     14.32 o 
   3  16   4      725.48      717.94     37.00 o 
   4  16   4      213.94      240.87     18.15 o 
  -6  17   4        7.85        8.93     11.06 o 
  -5  17   4       22.88       11.77     10.21 o 
  -4  17   4     1059.93      947.61     44.66 o 
  -3  17   4       25.46       45.51     11.06 o 
  -2  17   4      746.76      709.71     36.29 o 
  -1  17   4      392.94      430.84     13.98 o 
   0  17   4        4.17       11.58      7.87 o 
   1  17   4     1524.72     1560.97    172.04 o 
   2  17   4       81.56       80.10     12.76 o 
   3  17   4      378.31      368.61     20.84 o 
  -4  18   4       82.80      105.76     14.46 o 
  -3  18   4       49.98       47.49     12.33 o 
  -2  18   4       79.96       58.41     13.04 o 
  -1  18   4      235.22      215.33     12.13 o 
   0  18   4      550.62      576.41     19.14 o 
   1  18   4      139.13      129.35     19.21 o 
   2  18   4       71.10       77.83     14.46 o 
  -2  19   4     1151.29     1294.10     61.25 o 
  -1  19   4        2.90        9.42     16.87 o 
   0 -19   5      120.70      135.89     11.03 o 
   1 -19   5      570.90      633.52     33.46 o 
   2 -19   5      328.26      345.78     21.41 o 
  -3 -18   5      927.59      918.69     42.11 o 
  -2 -18   5      186.04      225.56     19.00 o 
  -1 -18   5      122.27      132.65     11.82 o 
   0 -18   5     1101.66     1080.57     30.96 o 
   1 -18   5        0.56        8.79      9.64 o 
   2 -18   5      357.22      341.81     19.56 o 
   3 -18   5      351.52      363.79     20.13 o 
   4 -18   5       33.68       43.10     18.01 o 
  -4 -17   5       29.16       36.29     11.63 o 
  -3 -17   5       89.01       72.16     12.48 o 
  -2 -17   5      797.32      823.56     38.14 o 
  -1 -17   5       31.94       21.75      7.73 o 
   0 -17   5      645.05      647.31     20.56 o 
   1 -17   5      410.68      432.02     14.58 o 
   2 -17   5      179.06      199.33     15.74 o 
   3 -17   5     2454.06     2373.98     89.17 o 
   4 -17   5       11.06        9.78     16.59 o 
   5 -17   5      966.99     1110.22     47.07 o 
  -5 -16   5      712.27      643.08     26.80 o 
  -4 -16   5        0.98       14.18     11.20 o 
  -3 -16   5     1319.59     1291.83     53.31 o 
  -2 -16   5        1.29        9.78     10.07 o 
  -1 -16   5      182.00      168.91      9.79 o 
   0 -16   5      371.90      350.67     12.43 o 
   1 -16   5      905.40      905.83     26.85 o 
   2 -16   5      328.67      333.02     17.15 o 
   3 -16   5      707.98      739.49     33.46 o 
   4 -16   5        0.81       46.93     10.35 o 
   5 -16   5       58.81       54.30     17.72 o 
   6 -16   5     1131.46     1277.65     53.73 o 
  -6 -15   5       50.21       57.56     13.04 o 
  -5 -15   5      978.42      965.19     48.20 o 
  -4 -15   5        7.20       11.34      9.36 o 
  -3 -15   5      465.07      466.15     19.99 o 
  -2 -15   5     1853.41     2089.16     87.76 o 
  -1 -15   5      138.32      152.80      9.64 o 
   0 -15   5     3646.48     3647.37    160.49 o 
   1 -15   5       54.45       52.37      8.31 o 
   2 -15   5      781.17      825.68     42.82 o 
   3 -15   5     2135.57     2175.07     80.95 o 
   4 -15   5        2.85        5.39     10.21 o 
   5 -15   5     2577.46     2503.56     98.39 o 
   6 -15   5       58.57       61.10     13.18 o 
   7 -15   5        4.57        8.93     11.48 o 
  -6 -14   5      345.26      373.85     20.56 o 
  -5 -14   5       37.80       10.49     15.74 o 
  -4 -14   5       52.96       49.34     10.21 o 
  -3 -14   5      490.78      497.20     34.17 o 
  -2 -14   5      997.50     1059.47     43.67 o 
  -1 -14   5        4.35        7.08      7.30 o 
   0 -14   5      277.50      283.01     10.46 o 
   1 -14   5      369.17      446.48     13.93 o 
   2 -14   5       13.69       18.15      7.51 o 
   3 -14   5     3755.72     3636.32    128.45 o 
   4 -14   5        3.65       18.15      9.36 o 
   5 -14   5      766.82      751.11     31.05 o 
   6 -14   5     1337.55     1553.69     75.14 o 
   7 -14   5       17.52       24.67      9.92 o 
  -7 -13   5       67.20       82.09     13.75 o 
  -6 -13   5      262.09      259.30     17.30 o 
  -5 -13   5     2702.85     2601.95    110.44 o 
  -4 -13   5       43.21       47.35     10.49 o 
  -3 -13   5     5128.85     4895.83    146.59 o 
  -2 -13   5        0.55       -0.71     10.49 o 
  -1 -13   5       38.37       44.70      5.91 o 
   0 -13   5     2752.37     2893.33     74.26 o 
   1 -13   5      263.35      342.00     10.86 o 
   2 -13   5     2413.41     2424.88     91.59 o 
   3 -13   5       43.49       30.48      9.22 o 
   4 -13   5       10.51       14.04      8.79 o 
   5 -13   5      807.78      782.58     31.05 o 
   6 -13   5      979.36     1002.19     38.28 o 
   7 -13   5       26.88       38.99     14.60 o 
   8 -13   5      135.85      143.05     15.88 o 
  -8 -12   5       80.90       95.84     15.45 o 
  -7 -12   5      216.80      225.70     17.44 o 
  -6 -12   5      587.33      597.00     24.95 o 
  -5 -12   5     1683.98     1728.92     62.81 o 
  -4 -12   5      225.11      224.14     13.75 o 
  -3 -12   5       29.53       40.97      9.92 o 
  -2 -12   5     3622.32     3576.07    168.71 o 
  -1 -12   5       54.67       64.52      6.15 o 
   0 -12   5     4865.60     4640.75    123.66 o 
   1 -12   5       64.78       69.62     10.56 o 
   2 -12   5        2.08        8.93      6.24 o 
   3 -12   5     1803.04     1713.89     72.02 o 
   4 -12   5      167.26      147.73     12.48 o 
   5 -12   5     1971.80     1872.11     71.60 o 
   6 -12   5      646.09      672.14     26.37 o 
   7 -12   5       48.65       43.95     11.34 o 
   8 -12   5      715.02      844.68     35.73 o 
  -8 -11   5      962.88      906.78     36.58 o 
  -7 -11   5       42.11       40.26     11.77 o 
  -6 -11   5     1115.00     1121.85     53.16 o 
  -5 -11   5      342.98      281.70     17.15 o 
  -4 -11   5      106.96      124.76     11.06 o 
  -3 -11   5     3459.83     3588.55    115.69 o 
  -2 -11   5      760.83      806.26     31.90 o 
  -1 -11   5      546.93      552.10     19.13 o 
   0 -11   5        5.33       12.63      7.16 o 
   1 -11   5      991.41     1034.20     27.81 o 
   2 -11   5      431.00      445.73     22.97 o 
   3 -11   5     8380.46     7652.88    235.34 o 
   4 -11   5        0.65       18.71      8.51 o 
   5 -11   5     1799.19     1856.09     76.98 o 
   6 -11   5     2449.16     2416.37     90.17 o 
   7 -11   5       11.52       20.84      9.64 o 
   8 -11   5     1212.81     1312.25     62.38 o 
   9 -11   5      229.36      197.21     18.15 o 
  -9 -10   5       47.49       46.50     14.89 o 
  -8 -10   5      376.72      413.55     21.69 o 
  -7 -10   5        3.78       24.53     14.89 o 
  -6 -10   5        4.82       22.40      8.65 o 
  -5 -10   5     4355.36     4180.16    129.15 o 
  -4 -10   5      248.11      270.50     13.18 o 
  -3 -10   5     4735.95     4894.84    184.59 o 
  -2 -10   5     2699.78     2715.37    132.84 o 
  -1 -10   5      154.00      151.83      7.66 o 
   0 -10   5     5997.87     5711.21    178.70 o 
   1 -10   5       65.66       78.29      5.74 o 
   2 -10   5     1886.05     1717.86     68.19 o 
   3 -10   5        4.45        7.37      6.10 o 
   4 -10   5      148.49      154.82     10.92 o 
   5 -10   5     2068.76     2089.30     78.40 o 
   6 -10   5     2706.40     2749.82     99.24 o 
   7 -10   5        0.88        6.66      9.64 o 
   8 -10   5       29.18       68.05     16.87 o 
   9 -10   5      545.43      544.83     24.67 o 
  -9  -9   5      282.31      283.40     19.71 o 
  -8  -9   5        8.13        3.54     12.19 o 
  -7  -9   5        3.79       15.88      9.22 o 
  -6  -9   5     1062.51      901.53     38.56 o 
  -5  -9   5     1470.08     1551.84     63.23 o 
  -4  -9   5      885.78      858.29     39.13 o 
  -3  -9   5        1.08       -4.68      5.53 o 
  -2  -9   5     3286.92     3133.46    137.09 o 
  -1  -9   5      442.41      435.44     25.31 o 
   0  -9   5      367.37      313.08     10.07 o 
   1  -9   5      997.77     1012.32     28.97 o 
   2  -9   5       18.67       24.10      5.67 o 
   3  -9   5     5874.99     5467.32    180.62 o 
   4  -9   5      189.90      195.22     10.92 o 
   5  -9   5     2794.06     2965.60    103.35 o 
   6  -9   5     1731.86     1791.72     74.29 o 
   7  -9   5       26.35       31.76      9.64 o 
   8  -9   5     1802.07     1862.47     82.65 o 
   9  -9   5       10.49       25.66     11.91 o 
  -9  -8   5       11.27       20.56     12.05 o 
  -8  -8   5     3120.57     2976.80    127.03 o 
  -7  -8   5      123.62      125.04     14.04 o 
  -6  -8   5     1340.34     1357.33     56.00 o 
  -5  -8   5      123.90      118.66     11.20 o 
  -4  -8   5     1773.02     1661.43     66.49 o 
  -3  -8   5     4857.36     5056.32    164.17 o 
  -2  -8   5       40.99       38.28      6.24 o 
  -1  -8   5      657.14      706.93     19.44 o 
   0  -8   5     6568.67     6328.73    220.60 o 
   1  -8   5       40.04       22.60      3.65 o 
   2  -8   5     3041.09     2627.61    115.69 o 
   3  -8   5     1011.53      979.36     39.70 o 
   4  -8   5      191.75      231.66     11.77 o 
   5  -8   5        4.18        2.98      5.95 o 
   6  -8   5     4269.32     4485.12    201.74 o 
   7  -8   5        3.77       41.96     10.49 o 
   8  -8   5      914.64      871.33     37.14 o 
   9  -8   5      466.20      437.65     21.69 o 
 -10  -7   5      102.93       97.82     16.30 o 
  -9  -7   5      745.10      694.54     26.94 o 
  -8  -7   5       57.92       39.13     11.91 o 
  -7  -7   5      100.20      113.99     13.18 o 
  -6  -7   5       82.86      100.37     10.07 o 
  -5  -7   5     1635.21     1540.07     57.98 o 
  -4  -7   5      635.94      563.55     18.01 o 
  -3  -7   5     1352.00     1223.92     48.49 o 
  -2  -7   5     8215.18     8450.07    194.94 o 
  -1  -7   5       28.05       48.03      3.81 o 
   0  -7   5     5753.98     4701.73     94.73 o 
   1  -7   5     2670.57     2874.57     77.49 o 
   2  -7   5     4048.66     4045.20    132.13 o 
   3  -7   5     5310.14     5268.55    157.79 o 
   4  -7   5        3.25        5.67      9.07 o 
   5  -7   5     3492.40     3586.99    156.94 o 
   6  -7   5        7.56       11.20      7.37 o 
   7  -7   5        0.97      -14.18     14.18 o 
   8  -7   5      343.75      349.04     20.42 o 
   9  -7   5      474.76      496.06     23.53 o 
  10  -7   5      214.95      251.36     19.00 o 
 -10  -6   5       65.67       79.11     15.45 o 
  -9  -6   5       89.47       90.59     13.61 o 
  -8  -6   5     1091.90     1079.31     42.53 o 
  -7  -6   5      206.89      196.35     13.04 o 
  -6  -6   5     1170.85     1235.83     46.22 o 
  -5  -6   5       28.50       31.05      7.80 o 
  -4  -6   5        9.32       28.35      9.07 o 
  -3  -6   5     3837.90     3681.83    127.03 o 
  -2  -6   5     9787.64    10369.38    203.30 o 
  -1  -6   5      170.38      126.83      4.91 o 
   0  -6   5     6667.77     5413.40   1462.45 o 
   1  -6   5     4158.50     4742.54     93.23 o 
   2  -6   5      183.74      190.54      9.50 o 
   3  -6   5     7785.03     7828.11    185.72 o 
   4  -6   5      284.75      279.72     11.48 o 
   5  -6   5     1746.49     1747.63     68.19 o 
   6  -6   5     4654.60     4376.66    183.74 o 
   7  -6   5       88.03       81.24     11.77 o 
   8  -6   5     1775.92     1789.17     69.33 o 
   9  -6   5       25.15       20.56     10.63 o 
  10  -6   5      363.36      376.12     21.55 o 
 -10  -5   5      419.28      442.47     22.40 o 
  -9  -5   5       70.85       75.42     13.47 o 
  -8  -5   5      391.81      381.65     18.01 o 
  -7  -5   5      883.38      875.87     36.15 o 
  -6  -5   5     1006.65     1061.73     44.80 o 
  -5  -5   5     7172.01     7319.86    209.82 o 
  -4  -5   5      133.99      170.41      8.79 o 
  -3  -5   5    11943.30    12330.10    218.76 o 
  -2  -5   5     4812.92     5058.44    141.21 o 
  -1  -5   5     1199.00      296.60    591.76 o 
   0  -5   5    28634.20     8207.73  14883.64 o 
   1  -5   5     2176.98     2316.55     62.85 o 
   2  -5   5     7316.50     7367.07    159.35 o 
   3  -5   5       16.94       25.24      4.96 o 
   4  -5   5       57.81       71.74      7.80 o 
   5  -5   5      355.87      357.41     12.62 o 
   6  -5   5     3570.78     3579.61    113.28 o 
   7  -5   5      211.19      237.19     13.47 o 
   8  -5   5      591.69      592.61     27.36 o 
   9  -5   5     1399.40     1405.39     64.93 o 
  10  -5   5       38.42       53.31     13.47 o 
 -10  -4   5       54.84       52.46     12.33 o 
  -9  -4   5      215.89      242.57     16.59 o 
  -8  -4   5      267.29      235.34     15.74 o 
  -7  -4   5      784.63      775.78     32.32 o 
  -6  -4   5      560.91      603.38     30.34 o 
  -5  -4   5     4794.30     4756.47    168.85 o 
  -4  -4   5      123.72      120.22      7.51 o 
  -3  -4   5     3813.17     3926.25    120.22 o 
  -2  -4   5    36808.73    37038.50    343.37 o 
  -1  -4   5      774.07      169.56    358.90 o 
   0  -4   5    29379.98    28865.57    194.53 o 
   1  -4   5     8939.16     4070.81   3975.44 o 
   2  -4   5     5397.52     5801.90    136.39 o 
   3  -4   5     7482.92     7105.36    164.03 o 
   4  -4   5      184.15      219.75      9.36 o 
   5  -4   5     3384.65     3348.81    139.65 o 
   6  -4   5      695.97      701.92     25.52 o 
   7  -4   5      461.09      482.03     22.68 o 
   8  -4   5     1505.81     1451.47     69.33 o 
   9  -4   5      359.02      339.40     21.55 o 
  10  -4   5       13.21       21.97     13.18 o 
 -10  -3   5      457.06      472.39     22.97 o 
  -9  -3   5      234.23      229.25     15.74 o 
  -8  -3   5     3140.90     3016.21    116.82 o 
  -7  -3   5       35.92       45.51      9.36 o 
  -6  -3   5     2004.78     1907.12     70.32 o 
  -5  -3   5      670.48      631.60     19.42 o 
  -4  -3   5      456.01      446.73     16.73 o 
  -3  -3   5     4948.09     4839.69    129.72 o 
  -2  -3   5    16907.25    17890.84    226.41 o 
  -1  -3   5     2803.25     1112.95   1111.78 o 
   0  -3   5        1.37        5.74      4.47 o 
   1  -3   5     8647.23     6558.87   2513.91 o 
   2  -3   5      420.97      574.75     22.83 o 
   3  -3   5     6019.73     5578.75    145.32 o 
   4  -3   5      574.14      649.74     25.09 o 
   5  -3   5      708.70      731.12     35.02 o 
   6  -3   5     8363.38     8059.20    240.02 o 
   7  -3   5      112.15      134.54     11.06 o 
   8  -3   5     2009.45     2113.54     84.50 o 
   9  -3   5      726.78      719.92     30.20 o 
  10  -3   5       43.13       42.11     13.75 o 
 -10  -2   5     1072.16     1133.47     53.45 o 
  -9  -2   5        2.13       25.52     16.16 o 
  -8  -2   5     1506.16     1488.75     69.33 o 
  -7  -2   5      886.34      937.12     35.02 o 
  -6  -2   5       11.20       12.76      6.24 o 
  -5  -2   5    11091.97    11234.06    232.65 o 
  -4  -2   5      698.85      644.64     27.65 o 
  -3  -2   5     8289.91     8007.60    160.34 o 
  -2  -2   5      432.56      337.84      9.22 o 
  -1  -2   5     2731.66      110.24   1501.51 o 
   0  -2   5     7909.12     8000.17     94.73 o 
   1  -2   5      138.76      124.32      5.81 o 
   2  -2   5      236.11      209.82      7.09 o 
   3  -2   5     1150.58     1220.24     43.95 o 
   4  -2   5      793.43      680.37     32.04 o 
   5  -2   5      878.38     1074.35     43.52 o 
   6  -2   5     3150.99     2981.05    109.31 o 
   7  -2   5       38.45       49.05      9.07 o 
   8  -2   5       37.61       40.26      9.78 o 
   9  -2   5     1210.50     1254.97     52.31 o 
  10  -2   5        3.19       20.70     14.74 o 
 -11  -1   5      430.60      474.37     24.38 o 
 -10  -1   5       85.09       94.85     13.47 o 
  -9  -1   5      277.96      328.06     17.44 o 
  -8  -1   5      727.69      713.82     29.35 o 
  -7  -1   5      986.29      920.53     35.87 o 
  -6  -1   5     1385.86     1373.78     48.34 o 
  -5  -1   5      223.74      123.77      8.51 o 
  -4  -1   5      388.13      392.00     15.45 o 
  -3  -1   5     1148.93     1340.88     47.07 o 
  -2  -1   5    12984.94    12629.52    175.09 o 
  -1  -1   5       77.08      111.44      4.75 o 
   0  -1   5     8463.52     2746.45   3940.92 o 
   1  -1   5     8109.59     9036.73    102.94 o 
   2  -1   5      209.18      189.98      6.66 o 
   3  -1   5    16281.20    16836.76    241.30 o 
   4  -1   5      294.65      328.49     12.19 o 
   5  -1   5     2137.91     2168.98    114.13 o 
   6  -1   5     2486.22     2499.88     74.29 o 
   7  -1   5       76.65       82.51     10.49 o 
   8  -1   5     1573.54     1562.90     65.78 o 
   9  -1   5      211.22      230.38     16.59 o 
  10  -1   5        3.59       -3.26     11.63 o 
 -11   0   5      229.50      206.56     18.71 o 
 -10   0   5      392.80      426.03     21.97 o 
  -9   0   5       12.61       12.90      9.78 o 
  -8   0   5     4399.63     4421.46    211.81 o 
  -7   0   5       20.73       30.76      7.94 o 
  -6   0   5     1223.54     1208.75     48.91 o 
  -5   0   5       65.68       27.36      6.10 o 
  -4   0   5      125.87      153.96      7.66 o 
  -3   0   5     2596.16     2262.97     85.49 o 
  -2   0   5       51.92       66.77      4.82 o 
  -1   0   5      713.01      602.38     15.58 o 
   0   0   5     1828.51     1914.06     46.84 o 
   1   0   5     4056.01     4801.66     76.57 o 
   2   0   5      514.97      467.00     20.56 o 
   3   0   5    10945.92    12197.68    208.12 o 
   4   0   5     3306.42     3623.56    129.15 o 
   5   0   5       41.03       50.33      8.22 o 
   6   0   5    10790.78    10632.51    264.69 o 
   7   0   5      247.15      254.91     13.18 o 
   8   0   5     1087.36     1094.34     40.83 o 
   9   0   5      493.94      528.10     21.83 o 
  10   0   5       67.50       52.88     14.18 o 
 -11   1   5      255.13      247.68     20.13 o 
 -10   1   5      406.12      411.00     20.56 o 
  -9   1   5      354.08      388.03     18.57 o 
  -8   1   5      417.52      395.83     21.12 o 
  -7   1   5      534.91      520.87     18.57 o 
  -6   1   5       22.79       26.09      6.81 o 
  -5   1   5     3928.53     3850.40    135.68 o 
  -4   1   5      285.60      309.63      9.92 o 
  -3   1   5     4307.14     4128.98    111.72 o 
  -2   1   5    12230.42    11644.77    172.82 o 
  -1   1   5      241.05      312.93      7.92 o 
   0   1   5    12505.48    12462.79    132.42 o 
   1   1   5       18.88       48.15      3.06 o 
   2   1   5        3.08       22.68      4.11 o 
   3   1   5    16343.70    16288.53    240.45 o 
   4   1   5       65.60       76.56      7.94 o 
   5   1   5     3721.36     3536.23    139.93 o 
   6   1   5       18.28       23.39      8.36 o 
   7   1   5        2.01       -4.96      7.66 o 
   8   1   5       84.96       88.04     13.04 o 
   9   1   5      783.54      794.78     38.42 o 
  10   1   5      277.84      281.99     20.42 o 
 -11   2   5      728.13      795.20     38.14 o 
 -10   2   5      125.41      149.00     14.89 o 
  -9   2   5      188.44      230.95     15.74 o 
  -8   2   5     2843.48     2780.87     98.53 o 
  -7   2   5      111.06      124.33     10.07 o 
  -6   2   5     1525.03     1532.14     57.70 o 
  -5   2   5      113.51      114.69      7.94 o 
  -4   2   5      144.05      190.54      8.22 o 
  -3   2   5     1510.49     1335.36     45.93 o 
  -2   2   5     1229.39     1145.24     40.69 o 
  -1   2   5     1595.26     1760.70     47.87 o 
   0   2   5      387.84      411.25     19.07 o 
   1   2   5    12763.39    12872.83    218.61 o 
   2   2   5     3621.40     3688.21    109.31 o 
   3   2   5     3975.21     3492.00    114.13 o 
   4   2   5        0.56       -2.55      5.25 o 
   5   2   5      726.02      723.18     28.07 o 
   6   2   5     5230.60     5339.72    199.05 o 
   7   2   5      549.32      542.14     23.53 o 
   8   2   5     1531.83     1621.88     75.28 o 
   9   2   5        3.60       12.62     14.74 o 
  10   2   5      112.78      140.35     17.15 o 
 -11   3   5        6.03        9.07     11.63 o 
 -10   3   5      682.55      668.74     24.67 o 
  -9   3   5      185.10      194.51     15.17 o 
  -8   3   5     3255.09     3368.09    109.16 o 
  -7   3   5      680.97      683.91     31.05 o 
  -6   3   5      888.43     1013.39     40.41 o 
  -5   3   5     6831.69     6717.75    191.82 o 
  -4   3   5      508.96      529.24     19.56 o 
  -3   3   5     9139.16     9021.98    170.69 o 
  -2   3   5    14746.11    15627.30    211.24 o 
  -1   3   5     1028.33     1099.31     50.97 o 
   0   3   5    12574.94    12478.75    181.75 o 
   1   3   5     4765.89     5042.73     85.11 o 
   2   3   5     5302.56     5568.82    137.80 o 
   3   3   5      141.66      152.83      8.08 o 
   4   3   5       11.10       23.68      5.81 o 
   5   3   5      927.91      934.28     41.11 o 
   6   3   5     3453.36     3544.03    124.19 o 
   7   3   5       30.23       42.25      9.64 o 
   8   3   5      279.81      263.56     16.16 o 
   9   3   5      940.57      915.43     38.85 o 
  10   3   5        1.96       -6.38     11.06 o 
 -11   4   5      205.36      200.47     18.86 o 
 -10   4   5       36.69       44.23     13.61 o 
  -9   4   5        2.22        8.93     10.92 o 
  -8   4   5      566.95      559.01     19.85 o 
  -7   4   5     1055.06     1259.65     46.22 o 
  -6   4   5      583.89      604.80     21.41 o 
  -5   4   5     4777.62     4527.79    151.84 o 
  -4   4   5      476.30      474.51     16.59 o 
  -3   4   5       15.33       28.64      4.96 o 
  -2   4   5    43959.86    45089.05    372.58 o 
  -1   4   5      314.20      301.90      8.05 o 
   0   4   5    32501.33    32117.20    358.33 o 
   1   4   5      878.49     1023.10     27.68 o 
   2   4   5     2493.03     2486.12    100.23 o 
   3   4   5     6761.36     6550.60    168.99 o 
   4   4   5      231.48      226.13     11.91 o 
   5   4   5     3173.24     2932.28    138.37 o 
   6   4   5      141.17      148.44     11.63 o 
   7   4   5       74.48       70.18     10.21 o 
   8   4   5      892.80      886.50     43.95 o 
   9   4   5      336.88      344.79     20.13 o 
 -11   5   5      381.81      382.36     22.83 o 
 -10   5   5      444.22      503.43     22.97 o 
  -9   5   5       13.35       25.52     10.49 o 
  -8   5   5      776.64      736.65     23.39 o 
  -7   5   5      237.24      241.30     13.18 o 
  -6   5   5     1624.33     1541.35     56.71 o 
  -5   5   5     3040.50     2759.46     81.52 o 
  -4   5   5      582.36      608.06     26.37 o 
  -3   5   5     8992.03     8306.17    175.37 o 
  -2   5   5     8760.43     9226.98    181.04 o 
  -1   5   5      185.53      165.68      5.16 o 
   0   5   5      701.66      842.88     20.74 o 
   1   5   5    11608.22    11557.30    143.05 o 
   2   5   5      403.70      422.91     13.89 o 
   3   5   5     6478.62     6594.97    173.39 o 
   4   5   5       97.15      118.95      8.22 o 
   5   5   5      372.25      338.69     18.86 o 
   6   5   5     5028.36     4842.38    221.45 o 
   7   5   5        0.12       -8.36      8.36 o 
   8   5   5     1451.38     1491.16     59.69 o 
   9   5   5      242.41      237.04     18.01 o 
 -10   6   5     1223.62     1200.39     42.67 o 
  -9   6   5       61.93       73.72     12.33 o 
  -8   6   5     4966.13     4480.15    142.91 o 
  -7   6   5     1290.50     1277.51     51.89 o 
  -6   6   5        3.05        4.39      6.95 o 
  -5   6   5     8562.00     7974.56    218.33 o 
  -4   6   5       76.62      111.01      7.94 o 
  -3   6   5     9003.99     8456.45    186.43 o 
  -2   6   5     8546.06     9168.85    186.86 o 
  -1   6   5       15.90       42.37      5.95 o 
   0   6   5    15262.69    15009.46    167.11 o 
   1   6   5      499.97      559.44     19.85 o 
   2   6   5     2879.86     2927.89    120.79 o 
   3   6   5      285.10      288.08     15.59 o 
   4   6   5      764.06      787.97     35.87 o 
   5   6   5     1507.18     1484.07     53.87 o 
   6   6   5     1566.52     1488.47     62.66 o 
   7   6   5      278.38      273.05     16.73 o 
   8   6   5       77.45       79.25     14.04 o 
   9   6   5      825.83      720.49     27.93 o 
 -10   7   5       23.09       13.61     12.90 o 
  -9   7   5      404.63      438.36     20.27 o 
  -8   7   5      122.42      119.37     12.48 o 
  -7   7   5     1647.23     1695.46     70.04 o 
  -6   7   5      490.64      470.12     19.28 o 
  -5   7   5      761.96      728.43     23.82 o 
  -4   7   5      189.95      202.45     10.21 o 
  -3   7   5      115.87      123.34      7.66 o 
  -2   7   5    10636.93    10403.13    208.69 o 
  -1   7   5        2.74       19.18      3.46 o 
   0   7   5     3336.91     2995.12    126.96 o 
   1   7   5       64.03       49.82      4.04 o 
   2   7   5      818.11      920.10     32.18 o 
   3   7   5     6021.00     5693.02    185.30 o 
   4   7   5       58.38       61.53      8.36 o 
   5   7   5     1739.61     1524.05     56.57 o 
   6   7   5     1755.70     1670.79     56.43 o 
   7   7   5      125.65      110.44     13.33 o 
   8   7   5      652.80      679.23     32.89 o 
   9   7   5        9.96       -8.65     16.87 o 
 -10   8   5      691.24      699.36     33.03 o 
  -9   8   5        0.45      -10.35     10.35 o 
  -8   8   5     2395.66     2430.69     90.59 o 
  -7   8   5       67.25       52.46     10.35 o 
  -6   8   5      844.80      837.73     27.79 o 
  -5   8   5      864.63      865.95     38.00 o 
  -4   8   5     1470.24     1458.27     52.46 o 
  -3   8   5     3796.53     3738.97    137.38 o 
  -2   8   5      510.22      492.80     21.27 o 
  -1   8   5        1.93       95.40     15.45 o 
   0   8   5      276.46      367.14      9.38 o 
   1   8   5     1400.50     1403.49     37.84 o 
   2   8   5      517.33      486.99     14.32 o 
   3   8   5      147.87      158.79     10.49 o 
   4   8   5      713.31      657.54     28.21 o 
   5   8   5        6.65        5.53      7.09 o 
   6   8   5     4471.30     4094.11    140.07 o 
   7   8   5        0.21       -2.27      8.08 o 
   8   8   5      581.29      514.35     23.82 o 
 -10   9   5      438.08      461.61     23.25 o 
  -9   9   5      172.48      166.58     16.02 o 
  -8   9   5      182.37      178.07     14.74 o 
  -7   9   5       35.70       33.60      9.36 o 
  -6   9   5       38.30       42.82      9.36 o 
  -5   9   5     1259.47     1263.34     43.24 o 
  -4   9   5     1003.71     1041.04     37.14 o 
  -3   9   5     1362.84     1391.50     56.00 o 
  -2   9   5     4064.46     3827.01    146.88 o 
  -1   9   5       12.51       19.91      3.91 o 
   0   9   5     4392.11     4177.36    106.66 o 
   1   9   5       77.04       73.51      5.41 o 
   2   9   5      522.89      481.32     22.26 o 
   3   9   5     5181.00     5014.92    190.83 o 
   4   9   5      311.15      264.12     13.61 o 
   5   9   5     1837.96     1767.62     71.31 o 
   6   9   5      306.07      263.13     16.87 o 
   7   9   5      152.54      139.50     14.60 o 
   8   9   5       38.00       31.76     12.48 o 
 -10  10   5       97.78       99.81     16.30 o 
  -9  10   5       75.13       78.97     20.42 o 
  -8  10   5      762.64      724.60     29.63 o 
  -7  10   5       78.47       65.22     12.19 o 
  -6  10   5      922.16      850.78     37.00 o 
  -5  10   5      524.27      587.93     33.74 o 
  -4  10   5      275.02      266.82     12.90 o 
  -3  10   5     1522.70     1399.29     48.49 o 
  -2  10   5     4699.73     4572.73    165.31 o 
  -1  10   5       16.05       31.10      8.29 o 
   0  10   5      934.96      921.36     37.00 o 
   1  10   5     2117.15     2057.03     55.59 o 
   2  10   5       71.12       86.76      8.51 o 
   3  10   5     4660.50     4356.95    186.01 o 
   4  10   5        5.08       35.02     10.77 o 
   5  10   5     1039.22      912.02     37.43 o 
   6  10   5     1231.48     1313.66     50.90 o 
   7  10   5       45.24       32.75     11.63 o 
   8  10   5      674.85      650.88     31.33 o 
  -9  11   5       11.21       17.86     11.48 o 
  -8  11   5      816.52      748.28     26.65 o 
  -7  11   5       24.00       23.25      9.50 o 
  -6  11   5      586.85      565.11     19.85 o 
  -5  11   5     4204.69     4294.72    129.15 o 
  -4  11   5       21.97       31.05      7.66 o 
  -3  11   5     4149.70     3974.31    168.71 o 
  -2  11   5      461.72      502.16     22.97 o 
  -1  11   5        1.74       18.95      5.60 o 
   0  11   5     3068.38     2906.85     80.54 o 
   1  11   5      393.58      384.17     10.13 o 
   2  11   5      110.25      127.03     10.49 o 
   3  11   5       47.49       47.49      8.93 o 
   4  11   5      151.32      188.56     13.04 o 
   5  11   5      110.65       94.99     11.34 o 
   6  11   5      985.71      940.09     35.02 o 
   7  11   5        6.93        8.22     14.32 o 
  -9  12   5       39.77       20.13     12.48 o 
  -8  12   5       37.20       28.50     11.06 o 
  -7  12   5      179.43      164.31     14.46 o 
  -6  12   5      343.64      303.68     16.59 o 
  -5  12   5     2604.86     2351.86     86.48 o 
  -4  12   5       93.00       88.32     10.49 o 
  -3  12   5      767.39      711.13     35.16 o 
  -2  12   5     4859.07     4958.35    192.10 o 
  -1  12   5        2.37        3.94      8.44 o 
   0  12   5     3876.86     3844.73    151.91 o 
   1  12   5      926.92      956.15     41.11 o 
   2  12   5      206.31      206.28     14.04 o 
   3  12   5     2793.65     2808.66    101.65 o 
   4  12   5       70.09       60.96      9.50 o 
   5  12   5     1369.10     1293.11     46.08 o 
   6  12   5      220.06      205.00     16.45 o 
   7  12   5       37.00       39.13     13.89 o 
  -8  13   5     1147.69     1239.80     51.04 o 
  -7  13   5        8.00        1.56     10.35 o 
  -6  13   5      357.98      402.49     18.43 o 
  -5  13   5     1576.67     1559.21     64.93 o 
  -4  13   5        2.77       13.47      9.22 o 
  -3  13   5     1869.76     1652.08     63.09 o 
  -2  13   5      389.48      403.77     17.44 o 
  -1  13   5      301.43      288.97     12.90 o 
   0  13   5        2.88       -3.62      5.42 o 
   1  13   5     1149.28     1092.46     48.13 o 
   2  13   5        0.23       -2.84      9.22 o 
   3  13   5     1948.82     1802.64     84.64 o 
   4  13   5        4.80        1.70      8.51 o 
   5  13   5      218.49      201.18     16.16 o 
   6  13   5      762.22      743.17     45.37 o 
  -8  14   5      611.25      590.34     26.09 o 
  -7  14   5      566.84      531.36     27.65 o 
  -6  14   5       67.46       83.36     12.33 o 
  -5  14   5     2825.09     3003.88    120.93 o 
  -4  14   5        9.62       13.33      8.36 o 
  -3  14   5     2097.99     1898.05     72.59 o 
  -2  14   5     1342.11     1445.94     52.60 o 
  -1  14   5      111.21      103.58      7.41 o 
   0  14   5     2425.69     2436.99     85.49 o 
   1  14   5       47.70       70.21     16.16 o 
   2  14   5      144.61      145.74     13.18 o 
   3  14   5      157.36      118.66     13.33 o 
   4  14   5      963.04      893.17     27.65 o 
   5  14   5      230.93      202.17     19.28 o 
  -7  15   5      301.23      264.83     18.57 o 
  -6  15   5      115.80      112.85     13.75 o 
  -5  15   5      365.55      370.74     18.43 o 
  -4  15   5      105.59      121.50     13.47 o 
  -3  15   5        1.43        4.96      8.08 o 
  -2  15   5     2758.13     2809.08    116.25 o 
  -1  15   5       57.60       71.02      7.02 o 
   0  15   5     1428.70     1429.81     53.66 o 
   1  15   5     1466.49     1574.10     65.14 o 
   2  15   5        6.22        9.36      9.36 o 
   3  15   5     3135.50     3205.05    112.00 o 
   4  15   5       99.96       69.33     13.04 o 
   5  15   5      328.95      328.35     20.56 o 
  -6  16   5      108.35      109.16     13.04 o 
  -5  16   5      894.06      859.71     38.28 o 
  -4  16   5       74.02       54.16     11.63 o 
  -3  16   5      790.24      756.36     28.50 o 
  -2  16   5       55.62       83.36     13.47 o 
  -1  16   5       22.61       28.60     12.97 o 
   0  16   5      241.23      244.07     23.82 o 
   1  16   5     1268.45     1236.71     42.22 o 
   2  16   5      136.90      162.90     14.18 o 
   3  16   5      321.40      358.54     20.42 o 
   4  16   5      297.80      298.57     19.71 o 
  -5  17   5     1423.05     1365.55     53.31 o 
  -4  17   5       19.81       21.27     13.89 o 
  -3  17   5      452.85      413.55     20.27 o 
  -2  17   5      857.73     1017.36     42.53 o 
  -1  17   5       47.72       44.07      9.31 o 
   0  17   5     1092.30     1091.18     33.59 o 
   1  17   5       56.02       67.05      9.47 o 
   2  17   5       57.43       91.87     13.33 o 
   3  17   5      460.92      432.41     23.68 o 
  -4  18   5       89.00      123.20     14.60 o 
  -3  18   5      166.16      135.96     14.60 o 
  -2  18   5      671.12      621.53     29.06 o 
  -1  18   5       33.53       33.13      8.12 o 
   0  18   5      254.64      274.02     13.28 o 
   1  18   5      709.10      720.45     20.91 o 
   1 -19   6       55.02       39.67     10.76 o 
  -2 -18   6        0.37        3.40      9.92 o 
  -1 -18   6     1275.40     1269.21     38.28 o 
   0 -18   6        0.29        5.68      8.58 o 
   1 -18   6      216.36      215.74     20.70 o 
   2 -18   6      147.94      142.62     14.46 o 
   3 -18   6      232.27      237.04     18.01 o 
   4 -18   6       90.61       60.68     13.04 o 
  -4 -17   6        4.39       17.72     10.92 o 
  -3 -17   6     1189.83     1235.69     49.76 o 
  -2 -17   6       21.12       19.71     10.63 o 
  -1 -17   6     1049.83     1081.69     27.22 o 
   0 -17   6      995.17      956.53     28.13 o 
   1 -17   6        5.60       20.85      7.02 o 
   2 -17   6     1537.29     1515.55     65.64 o 
   3 -17   6       10.40       18.43     12.48 o 
   4 -17   6      331.21      341.96     19.42 o 
   5 -17   6      275.76      255.19     19.56 o 
  -5 -16   6       42.48       36.44     15.03 o 
  -4 -16   6      451.91      388.60     20.56 o 
  -3 -16   6        3.48        2.84     10.21 o 
  -2 -16   6       48.31       51.61     10.49 o 
  -1 -16   6        4.81       16.88      6.76 o 
   0 -16   6     1092.64     1141.19     64.72 o 
   1 -16   6      166.79      147.73     22.12 o 
   2 -16   6      495.64      526.12     24.10 o 
   3 -16   6      910.99     1015.09     52.88 o 
   4 -16   6        1.55       10.92     12.33 o 
   5 -16   6     1610.77     1546.88     65.92 o 
   6 -16   6        0.42        5.67     11.06 o 
  -6 -15   6      993.84      941.09     37.43 o 
  -5 -15   6      178.39      215.07     16.87 o 
  -4 -15   6      148.34      166.72     19.71 o 
  -3 -15   6     1122.99     1233.28     58.41 o 
  -2 -15   6        0.17       12.76     11.63 o 
  -1 -15   6     1717.29     1669.32     49.21 o 
   0 -15   6       11.01        9.14      5.95 o 
   1 -15   6      221.11      238.62     14.04 o 
   2 -15   6     1940.69     1803.63     70.60 o 
   3 -15   6      451.14      478.20     19.71 o 
   4 -15   6      384.06      374.14     19.14 o 
   5 -15   6      154.72      147.44     19.28 o 
   6 -15   6      198.35      168.00     17.15 o 
   7 -15   6        1.76       11.77     10.63 o 
  -6 -14   6        9.01       17.30     10.77 o 
  -5 -14   6      544.77      586.51     30.48 o 
  -4 -14   6       29.70       45.93     11.63 o 
  -3 -14   6     1397.45     1687.52     71.74 o 
  -2 -14   6       19.04       37.85      9.22 o 
  -1 -14   6     1425.32     1457.45     42.55 o 
   0 -14   6     1439.39     1614.47     61.46 o 
   1 -14   6        5.03        4.90      6.03 o 
   2 -14   6     4298.77     4394.38    199.76 o 
   3 -14   6      573.50      566.81     20.70 o 
   4 -14   6      883.34      855.88     36.01 o 
   5 -14   6     1790.27     1889.83     84.92 o 
   6 -14   6      102.25      107.32     13.47 o 
   7 -14   6      286.64      301.12     20.13 o 
  -7 -13   6       43.40       60.68     11.91 o 
  -6 -13   6     1444.22     1406.24     59.40 o 
  -5 -13   6       43.32       41.26     11.34 o 
  -4 -13   6      482.27      459.06     18.86 o 
  -3 -13   6        4.02       27.36      9.36 o 
  -2 -13   6      632.26      661.79     29.49 o 
  -1 -13   6      626.98      701.05     19.08 o 
   0 -13   6     1646.08     1760.38     46.52 o 
   1 -13   6        3.58       18.58      9.92 o 
   2 -13   6     1128.01     1020.48     35.02 o 
   3 -13   6     4456.05     4389.70    201.74 o 
   4 -13   6        2.09        7.94      7.80 o 
   5 -13   6     2611.08     2506.68    103.35 o 
   6 -13   6      935.80      950.44     36.15 o 
   7 -13   6      227.48      226.69     16.87 o 
   8 -13   6     1098.86     1085.69     32.61 o 
  -8 -12   6      218.52      211.95     18.15 o 
  -7 -12   6        2.37       -8.93      8.93 o 
  -6 -12   6     1321.34     1262.63     45.08 o 
  -5 -12   6     1120.84     1107.10     41.11 o 
  -4 -12   6      139.87      121.92     13.18 o 
  -3 -12   6     4396.63     4264.80    189.41 o 
  -2 -12   6       91.24       80.95      9.78 o 
  -1 -12   6     2310.83     2438.54     74.57 o 
   0 -12   6     1615.62     1462.89     51.04 o 
   1 -12   6        0.35       12.07      7.79 o 
   2 -12   6     4024.34     3809.71    174.66 o 
   3 -12   6       17.78       15.88      8.08 o 
   4 -12   6      377.53      377.40     15.88 o 
   5 -12   6      345.76      356.84     18.29 o 
   6 -12   6       84.17      139.79     13.47 o 
   7 -12   6       94.79      112.00     13.61 o 
   8 -12   6      310.00      354.86     20.70 o 
  -8 -11   6        4.28       17.01     10.92 o 
  -7 -11   6       55.74       91.16     13.75 o 
  -6 -11   6      296.28      267.81     17.72 o 
  -5 -11   6      438.72      515.63     19.85 o 
  -4 -11   6      648.64      614.87     20.13 o 
  -3 -11   6      270.42      323.38     15.45 o 
  -2 -11   6      919.79      892.46     36.44 o 
  -1 -11   6       99.59      104.71      9.43 o 
   0 -11   6     3907.65     3908.51    124.41 o 
   1 -11   6       25.44       19.18      5.14 o 
   2 -11   6     3765.98     3287.71    157.37 o 
   3 -11   6     3950.07     4102.05    177.64 o 
   4 -11   6      324.29      311.47     14.32 o 
   5 -11   6     1523.42     1716.30     71.45 o 
   6 -11   6     1404.48     1368.25     49.20 o 
   7 -11   6     1384.19     1408.23     46.08 o 
   8 -11   6      122.85      137.09     15.31 o 
  -8 -10   6      202.86      180.05     17.86 o 
  -7 -10   6        5.10       -8.79      8.79 o 
  -6 -10   6     2367.77     2222.14     77.97 o 
  -5 -10   6      233.55      309.21     16.16 o 
  -4 -10   6      327.55      343.23     15.31 o 
  -3 -10   6     1962.63     2049.04     77.41 o 
  -2 -10   6      794.84      858.01     31.33 o 
  -1 -10   6     2696.76     2551.05     91.05 o 
   0 -10   6       94.40      107.10      6.10 o 
   1 -10   6       24.57       39.65      4.91 o 
   2 -10   6      621.08      648.33     30.48 o 
   3 -10   6     7127.56     7104.22    223.72 o 
   4 -10   6       55.93       45.08      7.66 o 
   5 -10   6     2681.55     2772.22     98.25 o 
   6 -10   6     2969.95     3086.25    114.98 o 
   7 -10   6       78.75       85.06     12.76 o 
   8 -10   6     3262.84     3327.68    133.83 o 
   9 -10   6       19.82       31.33     11.91 o 
  -9  -9   6        0.52       -1.56     14.89 o 
  -8  -9   6      642.23      699.51     38.85 o 
  -7  -9   6      320.08      280.99     16.73 o 
  -6  -9   6     1601.96     1724.24     60.54 o 
  -5  -9   6     1591.38     1754.29     68.90 o 
  -4  -9   6      233.12      225.13     12.19 o 
  -3  -9   6     3590.20     3470.88    149.14 o 
  -2  -9   6        5.31       21.97      6.10 o 
  -1  -9   6     3025.09     2858.12     92.78 o 
   0  -9   6     2985.47     3104.13     89.06 o 
   1  -9   6       65.76      100.23      5.81 o 
   2  -9   6     8302.40     8572.42    216.34 o 
   3  -9   6      410.59      359.39     14.32 o 
   4  -9   6      496.45      479.62     15.31 o 
   5  -9   6     1091.29     1054.50     37.71 o 
   6  -9   6     1806.74     1804.76     67.91 o 
   7  -9   6      967.28      997.23     38.85 o 
   8  -9   6      267.45      271.21     17.86 o 
   9  -9   6       63.93      113.13     15.03 o 
  -9  -8   6     1093.69     1043.59     34.45 o 
  -8  -8   6        6.49       -6.95     12.48 o 
  -7  -8   6      181.73      228.68     15.45 o 
  -6  -8   6     2078.69     1888.13     72.02 o 
  -5  -8   6     1974.52     1912.37     78.26 o 
  -4  -8   6     2517.18     2499.45     87.33 o 
  -3  -8   6      168.51      199.05     12.05 o 
  -2  -8   6     1800.73     2055.84     71.74 o 
  -1  -8   6     1779.45     1739.32     45.14 o 
   0  -8   6     3763.70     3507.83     91.17 o 
   1  -8   6      166.74      186.23      8.86 o 
   2  -8   6     4233.45     4352.13    149.85 o 
   3  -8   6     3775.29     3902.15    154.53 o 
   4  -8   6        0.41        1.13      5.53 o 
   5  -8   6     4615.32     4761.86    185.72 o 
   6  -8   6        0.33        8.08      8.08 o 
   7  -8   6     1318.98     1243.49     46.50 o 
   8  -8   6      622.90      680.93     32.61 o 
   9  -8   6        0.43       13.47     10.21 o 
  -9  -7   6      141.36      133.55     16.73 o 
  -8  -7   6     1493.54     1519.23     68.90 o 
  -7  -7   6        2.44        0.00      8.51 o 
  -6  -7   6     5320.64     5327.39    210.53 o 
  -5  -7   6     1367.58     1503.50     63.37 o 
  -4  -7   6     1169.89     1197.84     47.78 o 
  -3  -7   6     5284.76     5501.91    164.46 o 
  -2  -7   6      238.54      267.24     11.34 o 
  -1  -7   6    12733.36    12790.07    165.68 o 
   0  -7   6      581.59      349.61    185.08 o 
   1  -7   6      699.12      849.18     24.95 o 
   2  -7   6     1878.21     1836.95     64.79 o 
   3  -7   6     2527.52     2403.90     85.77 o 
   4  -7   6      402.07      411.00     13.33 o 
   5  -7   6      436.46      447.72     16.73 o 
   6  -7   6      954.36     1023.74     47.35 o 
   7  -7   6        1.11        9.92      9.22 o 
   8  -7   6      907.44      850.64     39.27 o 
   9  -7   6       65.39       98.11     12.90 o 
 -10  -6   6       23.57        3.12     12.05 o 
  -9  -6   6      984.41      966.32     30.91 o 
  -8  -6   6       20.91       31.47     11.34 o 
  -7  -6   6      222.41      216.77     14.18 o 
  -6  -6   6       17.65       21.55      7.94 o 
  -5  -6   6     3388.97     3622.29    161.62 o 
  -4  -6   6       61.27       64.93      7.09 o 
  -3  -6   6     6981.28     7233.52    184.59 o 
  -2  -6   6      726.60      851.77     30.91 o 
  -1  -6   6     5499.90     5515.94    144.61 o 
   0  -6   6     4031.58      453.38   1980.77 o 
   1  -6   6     1612.00     1903.64     62.37 o 
   2  -6   6    16421.61    16304.97    259.16 o 
   3  -6   6       45.06       83.93      7.23 o 
   4  -6   6      646.53      701.49     25.38 o 
   5  -6   6     2440.55     2369.73     85.77 o 
   6  -6   6      159.27      146.73     11.63 o 
   7  -6   6     1536.71     1648.96     61.25 o 
   8  -6   6      112.07      126.60     13.04 o 
   9  -6   6       81.17       92.29     13.47 o 
  10  -6   6      237.37      296.16     19.42 o 
 -10  -5   6        5.85       12.05     12.48 o 
  -9  -5   6      996.78      935.70     45.51 o 
  -8  -5   6      215.01      173.25     16.02 o 
  -7  -5   6        0.70        5.25      7.37 o 
  -6  -5   6     2078.55     2055.13     81.52 o 
  -5  -5   6     1334.32     1437.29     56.28 o 
  -4  -5   6     1512.14     1639.03     63.09 o 
  -3  -5   6      291.47      306.65     11.48 o 
  -2  -5   6     4291.92     4829.91    134.26 o 
  -1  -5   6      623.93      264.87    234.99 o 
   0  -5   6     3242.39     3405.65     76.42 o 
   1  -5   6     1814.36       71.27    990.56 o 
   2  -5   6      757.73      841.85     33.74 o 
   3  -5   6     9732.63    10166.65    216.91 o 
   4  -5   6      534.34      561.84     26.23 o 
   5  -5   6     2018.88     2020.68     79.68 o 
   6  -5   6       46.93      173.53     12.62 o 
   7  -5   6      872.77      852.62     37.43 o 
   8  -5   6     1684.29     1824.33     65.92 o 
   9  -5   6        3.83       -7.23     11.06 o 
  10  -5   6      854.64      941.79     46.22 o 
 -10  -4   6       21.44       20.70     11.77 o 
  -9  -4   6      132.09      125.75     13.61 o 
  -8  -4   6      743.56      711.84     27.93 o 
  -7  -4   6        2.25       -1.28      7.66 o 
  -6  -4   6     3912.27     3905.27    174.38 o 
  -5  -4   6     1833.37     1970.92     74.29 o 
  -4  -4   6      167.83      132.56      8.08 o 
  -3  -4   6     8334.42     8202.96    177.07 o 
  -2  -4   6     5321.77     6002.65    143.62 o 
  -1  -4   6    13527.35    13861.16    253.91 o 
   0  -4   6     5962.98     6203.40     97.58 o 
   1  -4   6     1025.36       79.80    487.34 o 
   2  -4   6    13855.89    13690.41    220.46 o 
   3  -4   6       56.83       91.73      6.81 o 
   4  -4   6     1442.69     1386.68     49.48 o 
   5  -4   6      592.38      530.94     19.85 o 
   6  -4   6      383.07      535.90     25.24 o 
   7  -4   6      228.43      242.86     13.61 o 
   8  -4   6     1155.26     1154.31     49.20 o 
   9  -4   6      901.86      948.88     38.70 o 
  10  -4   6       90.90       71.17     15.03 o 
 -10  -3   6      190.62      199.90     17.15 o 
  -9  -3   6      414.63      401.93     19.71 o 
  -8  -3   6       40.02       24.53     10.63 o 
  -7  -3   6       30.91       34.31      8.08 o 
  -6  -3   6      245.46      218.90     12.05 o 
  -5  -3   6     4001.26     4391.12    154.11 o 
  -4  -3   6     1864.94     2033.73     99.95 o 
  -3  -3   6     4701.11     4643.05    129.58 o 
  -2  -3   6      335.36      377.26     16.59 o 
  -1  -3   6     1931.73     1998.15     56.33 o 
   0  -3   6    15521.81    16247.98    150.77 o 
   1  -3   6     3537.44     1380.79   1445.44 o 
   2  -3   6    10487.63    10681.29    190.12 o 
   3  -3   6     4948.90     4650.14    138.94 o 
   4  -3   6      707.93      716.94     25.94 o 
   5  -3   6     6621.20     6448.10    202.88 o 
   6  -3   6      183.56      201.88     12.90 o 
   7  -3   6     1345.31     1335.21     55.86 o 
   8  -3   6      391.60      377.11     18.15 o 
   9  -3   6      113.28      120.36     13.75 o 
  10  -3   6      636.46      684.19     28.07 o 
 -10  -2   6       34.97       23.96     13.18 o 
  -9  -2   6      780.77      797.47     28.64 o 
  -8  -2   6      937.21      934.28     34.17 o 
  -7  -2   6        4.10        4.54      8.22 o 
  -6  -2   6     5184.07     4842.24    178.49 o 
  -5  -2   6      313.66      317.15     11.63 o 
  -4  -2   6     2132.99     2146.44     66.77 o 
  -3  -2   6     7161.21     7914.17    167.15 o 
  -2  -2   6      651.46      793.08     32.61 o 
  -1  -2   6     5458.48       94.83   2835.10 o 
   0  -2   6      171.64      116.85     80.88 o 
   1  -2   6     1809.13     1796.92     46.35 o 
   2  -2   6     1500.59     1556.95     51.61 o 
   3  -2   6     7893.96     7732.56    175.66 o 
   4  -2   6       20.80       22.97      5.95 o 
   5  -2   6     2709.37     2727.85    128.59 o 
   6  -2   6      286.69      266.39     14.18 o 
   7  -2   6       30.25       43.38      8.93 o 
   8  -2   6     2315.73     2442.88     88.32 o 
   9  -2   6        2.07       11.48     10.92 o 
  10  -2   6      897.78      935.27     32.04 o 
 -10  -1   6       15.46       12.33     12.90 o 
  -9  -1   6       32.77       40.97     10.21 o 
  -8  -1   6     1335.63     1364.56     62.10 o 
  -7  -1   6       87.84       87.47      9.36 o 
  -6  -1   6     1262.05     1322.60     50.05 o 
  -5  -1   6     1103.32     1061.73     43.10 o 
  -4  -1   6        0.47        2.98      9.22 o 
  -3  -1   6     5190.96     5041.15    130.57 o 
  -2  -1   6     3418.99     3860.89    107.46 o 
  -1  -1   6     3569.18     3765.64     71.27 o 
   0  -1   6    10419.54    10592.90    120.08 o 
   1  -1   6      684.58      748.08     23.11 o 
   2  -1   6    23101.86    22623.92    269.51 o 
   3  -1   6      935.12      926.20     34.88 o 
   4  -1   6        3.66       10.21      5.53 o 
   5  -1   6     1225.04     1275.81     46.36 o 
   6  -1   6     1654.25     1657.04     68.05 o 
   7  -1   6      921.15      906.21     35.73 o 
   8  -1   6      498.53      481.18     21.69 o 
   9  -1   6      311.95      357.83     19.14 o 
  10  -1   6       15.82       -1.70     13.75 o 
 -11   0   6      263.27      254.34     21.12 o 
 -10   0   6        1.79       11.91     17.15 o 
  -9   0   6     1406.95     1517.25     51.46 o 
  -8   0   6      132.83      122.49     12.90 o 
  -7   0   6       77.25       63.94      8.79 o 
  -6   0   6     4876.49     5086.09    175.94 o 
  -5   0   6      742.85      733.11     36.01 o 
  -4   0   6     3480.59     3354.91    118.38 o 
  -3   0   6      195.83      208.97      7.94 o 
  -2   0   6     1772.90     1976.31     78.26 o 
  -1   0   6      215.60      220.08      6.52 o 
   0   0   6    12506.50    12294.40    125.86 o 
   1   0   6      713.80      715.77     17.78 o 
   2   0   6     6790.02     6630.84    148.01 o 
   3   0   6     2675.79     2513.20     71.45 o 
   4   0   6      951.67     1042.88     40.41 o 
   5   0   6     9129.37     8860.07    230.38 o 
   6   0   6       19.04       33.17      8.79 o 
   7   0   6      532.18      481.32     22.26 o 
   8   0   6      803.32      907.20     33.74 o 
   9   0   6      249.33      325.79     19.42 o 
  10   0   6      875.97      935.42     46.36 o 
 -11   1   6      398.06      458.63     23.96 o 
 -10   1   6       44.29       40.69     13.61 o 
  -9   1   6      282.22      262.00     16.59 o 
  -8   1   6     3023.40     3212.57    115.12 o 
  -7   1   6        8.15        6.24      7.51 o 
  -6   1   6     9916.39     9949.74    248.95 o 
  -5   1   6      411.22      409.72     18.29 o 
  -4   1   6     1748.39     1592.39     54.30 o 
  -3   1   6     2311.70     1823.48     86.20 o 
  -2   1   6     3786.09     4365.89    113.42 o 
  -1   1   6     5411.98     5449.66     86.15 o 
   0   1   6       51.27       67.43      3.50 o 
   1   1   6     3308.36     3521.18     73.83 o 
   2   1   6     4041.06     3931.92    118.66 o 
   3   1   6     5484.37     5127.49    148.72 o 
   4   1   6        0.52        4.96      5.39 o 
   5   1   6     1074.95      986.88     42.39 o 
   6   1   6     5841.77     5879.17    218.19 o 
   7   1   6        1.76        2.55      8.22 o 
   8   1   6     2079.59     2161.04     93.14 o 
   9   1   6        1.37       11.34     11.20 o 
  10   1   6      313.81      344.65     23.96 o 
 -11   2   6       29.09       38.14     14.74 o 
 -10   2   6       64.53       84.64     12.90 o 
  -9   2   6     1007.90      943.35     40.69 o 
  -8   2   6     1305.35     1275.81     52.31 o 
  -7   2   6      109.78      116.68     10.49 o 
  -6   2   6      443.35      463.88     22.68 o 
  -5   2   6     1618.53     1479.68     60.11 o 
  -4   2   6       33.03       37.14      5.53 o 
  -3   2   6    12926.97    12519.22    208.55 o 
  -2   2   6     1392.80     1477.13     69.18 o 
  -1   2   6     1563.05     1554.12     95.41 o 
   0   2   6    10910.69    10428.55    122.35 o 
   1   2   6     2663.08     2603.07     66.23 o 
   2   2   6    19094.06    19355.21    257.18 o 
   3   2   6      115.80      143.19      7.66 o 
   4   2   6     3437.53     3373.05    133.83 o 
   5   2   6     1433.66     1570.56     56.00 o 
   6   2   6     3959.93     3842.60    180.19 o 
   7   2   6     1319.38     1345.00     60.54 o 
   8   2   6       28.22       26.09     11.06 o 
   9   2   6      212.57      200.89     22.97 o 
 -11   3   6      522.16      510.95     25.52 o 
 -10   3   6       16.46       37.43     13.61 o 
  -9   3   6      572.15      545.54     22.26 o 
  -8   3   6     1109.59     1168.63     50.05 o 
  -7   3   6        1.60       11.63      6.81 o 
  -6   3   6     5043.47     4525.66    177.50 o 
  -5   3   6        1.09       10.63      5.95 o 
  -4   3   6     2121.10     2214.91    101.79 o 
  -3   3   6      342.81      341.53     11.20 o 
  -2   3   6     1180.46     1136.02     38.00 o 
  -1   3   6     5848.95     5894.82     94.42 o 
   0   3   6    11420.94    11544.25    183.74 o 
   1   3   6      320.66      300.25      7.80 o 
   2   3   6      981.97      952.71     38.99 o 
   3   3   6    10929.39    11231.79    227.40 o 
   4   3   6        0.58        7.09      5.25 o 
   5   3   6     1950.19     1887.13     73.01 o 
   6   3   6       11.00       19.14      9.22 o 
   7   3   6      317.13      318.42     16.16 o 
   8   3   6      626.80      693.69     27.08 o 
   9   3   6       15.85       14.60     12.19 o 
 -11   4   6      197.84      168.99     19.00 o 
 -10   4   6        0.64       10.35     10.63 o 
  -9   4   6        3.55        1.13      9.36 o 
  -8   4   6      461.13      455.52     19.14 o 
  -7   4   6       61.37       55.57     11.06 o 
  -6   4   6     2231.53     2173.23     77.97 o 
  -5   4   6     5090.25     5110.05    164.31 o 
  -4   4   6      557.73      627.06     25.09 o 
  -3   4   6     8149.24     8102.87    173.10 o 
  -2   4   6     5395.94     5821.89    142.62 o 
  -1   4   6     5756.92     5695.21    116.18 o 
   0   4   6      687.34      723.14     22.95 o 
   1   4   6      848.26      991.09     28.62 o 
   2   4   6     8692.58     8529.60    181.89 o 
   3   4   6      111.48      136.53      8.22 o 
   4   4   6      283.81      294.46     16.45 o 
   5   4   6       75.75       87.90      9.07 o 
   6   4   6     1386.81     1348.40     46.93 o 
   7   4   6      569.88      537.46     24.10 o 
   8   4   6      492.73      480.75     29.91 o 
   9   4   6       89.27       86.20     14.46 o 
 -10   5   6       17.51       -0.57     14.32 o 
  -9   5   6      332.20      364.21     19.14 o 
  -8   5   6      716.38      733.25     30.20 o 
  -7   5   6      312.99      299.28     15.74 o 
  -6   5   6      322.78      319.56     14.04 o 
  -5   5   6     2276.45     2515.19    122.78 o 
  -4   5   6      175.65      195.08      9.07 o 
  -3   5   6     3586.80     3315.78    123.48 o 
  -2   5   6     5128.76     5794.24    149.85 o 
  -1   5   6      959.29     1006.96     28.57 o 
   0   5   6     8190.75     8249.82    122.77 o 
   1   5   6        1.51       33.20     11.06 o 
   2   5   6     9271.07     9236.76    202.03 o 
   3   5   6     5128.25     4750.66    168.71 o 
   4   5   6       22.86       18.86      6.38 o 
   5   5   6     3783.16     3721.95    119.37 o 
   6   5   6       24.25       26.09      8.79 o 
   7   5   6      801.42      764.01     33.60 o 
   8   5   6      500.00      466.57     21.83 o 
   9   5   6      118.23      109.16     14.60 o 
 -10   6   6      124.75      111.15     15.17 o 
  -9   6   6      629.93      600.26     28.92 o 
  -8   6   6      280.45      270.93     16.73 o 
  -7   6   6      328.51      356.13     16.59 o 
  -6   6   6     3405.91     3130.48    151.55 o 
  -5   6   6       81.47      108.88     10.49 o 
  -4   6   6      649.66      647.48     27.65 o 
  -3   6   6     2798.62     2620.10    117.95 o 
  -2   6   6     1496.06     1630.10     55.15 o 
  -1   6   6     7673.58     7428.74    123.51 o 
   0   6   6      165.71      131.79      5.88 o 
   1   6   6      933.77     1123.75     28.78 o 
   2   6   6      645.23      674.84     24.53 o 
   3   6   6     6245.67     6177.74    192.24 o 
   4   6   6        2.84       -1.28      6.95 o 
   5   6   6     1576.20     1494.14     56.14 o 
   6   6   6     3081.20     2970.28    120.65 o 
   7   6   6       31.54       47.78     12.76 o 
   8   6   6     2075.07     1985.81     76.98 o 
   9   6   6        9.70       13.33     11.34 o 
 -10   7   6       86.35       73.86     14.04 o 
  -9   7   6      470.81      457.93     21.12 o 
  -8   7   6     2300.83     2335.14     84.64 o 
  -7   7   6       53.77       88.89     10.49 o 
  -6   7   6     1741.98     1684.68     67.91 o 
  -5   7   6     7212.52     7211.26    220.46 o 
  -4   7   6        0.35       -1.84      4.96 o 
  -3   7   6     8140.95     7854.48    200.32 o 
  -2   7   6      372.10      378.11     13.33 o 
  -1   7   6     6837.07     6815.64    123.00 o 
   0   7   6     1455.93     1372.12     81.87 o 
   1   7   6     2008.27     2163.71     50.62 o 
   2   7   6     9623.71     9761.32    235.06 o 
   3   7   6     1480.84     1526.18     59.40 o 
   4   7   6       28.70       29.77      7.51 o 
   5   7   6      777.66      805.41     31.05 o 
   6   7   6     2143.09     2159.48     92.44 o 
   7   7   6      119.97      106.90     12.62 o 
   8   7   6      409.44      345.50     20.27 o 
 -10   8   6       26.62       16.87     13.47 o 
  -9   8   6     1384.56     1394.05     60.68 o 
  -8   8   6       12.80        9.50      9.64 o 
  -7   8   6       32.54       28.92      9.07 o 
  -6   8   6     3114.43     3148.63    115.26 o 
  -5   8   6     1114.95     1116.60     47.35 o 
  -4   8   6     1770.90     1749.47     66.07 o 
  -3   8   6      288.04      235.77     10.77 o 
  -2   8   6     3787.26     4042.22    148.01 o 
  -1   8   6       19.43       19.45      3.85 o 
   0   8   6     5043.57     5181.07    114.89 o 
   1   8   6      510.80      543.16     20.84 o 
   2   8   6     2043.66     2155.23     74.29 o 
   3   8   6     6288.14     5976.56    207.84 o 
   4   8   6        3.00        0.99      6.52 o 
   5   8   6     2872.25     2820.14    108.17 o 
   6   8   6      204.33      219.61     15.17 o 
   7   8   6      177.68      178.63     15.31 o 
   8   8   6      444.54      393.14     21.97 o 
 -10   9   6       82.95       88.32     15.74 o 
  -9   9   6      169.31      166.72     17.72 o 
  -8   9   6      935.24      959.94     42.39 o 
  -7   9   6        0.14       10.35      8.51 o 
  -6   9   6     3898.34     3847.99    121.50 o 
  -5   9   6     1078.99     1123.83     48.06 o 
  -4   9   6      954.39      872.89     32.32 o 
  -3   9   6     2201.67     1977.73     73.86 o 
  -2   9   6       20.12       17.01      6.10 o 
  -1   9   6     3201.83     3200.86     93.09 o 
   0   9   6       11.20       29.69      7.44 o 
   1   9   6      216.29      213.21     12.97 o 
   2   9   6      607.54      607.35     18.86 o 
   3   9   6     6309.10     6116.92    215.49 o 
   4   9   6       54.63       64.22      9.07 o 
   5   9   6      172.29      165.87     13.47 o 
   6   9   6     2081.79     1968.94     72.16 o 
   7   9   6       28.74       25.80     12.19 o 
   8   9   6     1163.55     1126.10     46.08 o 
  -9  10   6      383.66      394.69     22.26 o 
  -8  10   6      196.74      187.00     15.59 o 
  -7  10   6      125.44      150.28     13.33 o 
  -6  10   6       61.63       70.32     11.63 o 
  -5  10   6     3277.66     3194.42    109.31 o 
  -4  10   6      112.53      125.33     10.21 o 
  -3  10   6     3823.88     3605.98    160.49 o 
  -2  10   6     1375.18     1572.12     61.95 o 
  -1  10   6      173.43      179.24      7.12 o 
   0  10   6     4532.92     4555.32    384.49 o 
   1  10   6       17.75       35.50     12.12 o 
   2  10   6     3209.34     2895.56    102.64 o 
   3  10   6      229.06      220.60     12.90 o 
   4  10   6       14.91        4.96      8.51 o 
   5  10   6     1362.26     1306.43     54.72 o 
   6  10   6      414.98      408.30     20.27 o 
   7  10   6      192.23      173.39     15.74 o 
  -9  11   6      266.82      263.98     18.71 o 
  -8  11   6      358.45      336.14     19.14 o 
  -7  11   6       26.22       48.06     10.92 o 
  -6  11   6     2432.80     2306.92     90.73 o 
  -5  11   6     1329.30     1311.11     49.20 o 
  -4  11   6      345.25      303.53     14.60 o 
  -3  11   6      118.57       81.94      9.64 o 
  -2  11   6     2100.04     2039.11     72.87 o 
  -1  11   6      665.23      647.71     17.50 o 
   0  11   6     2381.94     2359.30     62.05 o 
   1  11   6      336.33      350.30     10.47 o 
   2  11   6      111.69      128.30     11.06 o 
   3  11   6     4033.07     3959.99    201.60 o 
   4  11   6       21.47       22.26      8.93 o 
   5  11   6     1653.41     1490.60     58.13 o 
   6  11   6       91.20       79.96     12.76 o 
   7  11   6       18.17       -2.13     14.32 o 
  -9  12   6        0.24       19.42     12.62 o 
  -8  12   6      739.91      720.77     26.51 o 
  -7  12   6        0.44       17.58      9.64 o 
  -6  12   6     1338.03     1292.26     48.34 o 
  -5  12   6     1576.91     1563.75     61.67 o 
  -4  12   6        0.20       -8.51      8.51 o 
  -3  12   6     4219.66     3798.65    124.05 o 
  -2  12   6      272.94      223.15     12.76 o 
  -1  12   6      639.11      648.95     17.64 o 
   0  12   6      729.39      785.17     23.84 o 
   1  12   6      158.07      178.61      8.79 o 
   2  12   6     2605.49     2487.82     95.84 o 
   3  12   6     1075.12     1055.35     42.53 o 
   4  12   6       76.08       43.10     11.48 o 
   5  12   6        0.62        3.83      8.51 o 
   6  12   6      111.71      118.66     15.59 o 
  -8  13   6      110.11      136.53     21.83 o 
  -7  13   6        2.80        4.11      9.64 o 
  -6  13   6       51.89       76.98     13.04 o 
  -5  13   6     1666.25     1559.50     64.79 o 
  -4  13   6        1.77       -6.24      9.22 o 
  -3  13   6      745.66      705.60     31.19 o 
  -2  13   6     2198.11     2250.92     88.04 o 
  -1  13   6        3.95       15.70      8.22 o 
   0  13   6     3725.63     3799.16    108.46 o 
   1  13   6        5.75       10.09      5.25 o 
   2  13   6     2709.14     2616.41    104.77 o 
   3  13   6      518.32      514.21     20.70 o 
   4  13   6      209.00      192.24     15.03 o 
   5  13   6     1113.55     1064.29     39.27 o 
   6  13   6       15.03       55.43     19.00 o 
  -8  14   6      277.84      253.06     18.71 o 
  -7  14   6       27.69       37.29     16.16 o 
  -6  14   6     1642.45     1586.58     66.92 o 
  -5  14   6       15.71       16.87     12.90 o 
  -4  14   6       56.80       93.85     15.74 o 
  -3  14   6      764.94      757.07     24.10 o 
  -2  14   6      193.50      255.05     15.31 o 
  -1  14   6     1688.25     1576.25     46.53 o 
   0  14   6       72.23       85.44      7.92 o 
   1  14   6       50.42       73.48      7.73 o 
   2  14   6        9.87       49.05     10.63 o 
   3  14   6     2781.00     2873.73    116.68 o 
   4  14   6      204.34      204.29     15.59 o 
   5  14   6      691.06      668.46     27.22 o 
  -7  15   6        8.50       10.49     10.63 o 
  -6  15   6      598.60      518.75     25.52 o 
  -5  15   6     1159.66     1185.22     40.26 o 
  -4  15   6       13.97       11.34      9.92 o 
  -3  15   6     1725.24     1754.72     67.34 o 
  -2  15   6       12.23       10.21     10.07 o 
  -1  15   6      166.43      152.58      9.16 o 
   0  15   6     1073.74     1061.05     43.52 o 
   1  15   6        0.48        1.78      6.60 o 
   2  15   6      722.78      763.02     26.23 o 
   3  15   6       14.27       27.65     12.48 o 
   4  15   6       47.30       47.92     12.33 o 
  -6  16   6      167.46      164.74     15.74 o 
  -5  16   6      829.08      789.67     30.06 o 
  -4  16   6      153.12      122.92     14.74 o 
  -3  16   6      297.74      270.22     17.01 o 
  -2  16   6      349.08      338.27     18.01 o 
  -1  16   6      280.19      292.23     12.48 o 
   0  16   6     1736.90     1714.53     55.14 o 
   1  16   6       24.07       14.40      8.31 o 
   2  16   6      370.38      361.95     19.71 o 
   3  16   6      616.24      662.50     29.49 o 
  -5  17   6       15.52       -4.25     12.05 o 
  -4  17   6       15.48        8.51     10.07 o 
  -3  17   6      849.36      838.44     36.15 o 
  -2  17   6      217.43      227.83     17.72 o 
  -1  17   6      697.03      617.10     18.75 o 
   0  17   6       27.26       42.40      8.32 o 
   1  17   6        8.00       17.46      7.52 o 
   2  17   6      211.23      237.47     22.83 o 
  -3  18   6      925.50      932.30     35.02 o 
  -2  18   6       69.48       56.99     12.62 o 
  -1  18   6      208.41      201.90     12.17 o 
   0  18   6      847.23      899.33     38.42 o 
  -2 -18   7      208.03      238.46     17.72 o 
  -1 -18   7      248.75      246.62     18.29 o 
   0 -18   7      275.68      285.40     15.17 o 
   1 -18   7        6.68       16.42      7.69 o 
   2 -18   7      772.24      777.48     28.78 o 
   3 -18   7       26.93       31.33     17.01 o 
  -3 -17   7        0.52        8.93     13.18 o 
  -2 -17   7      281.98      310.20     18.43 o 
  -1 -17   7      876.85      878.66     25.81 o 
   0 -17   7      432.85      481.58     15.59 o 
   1 -17   7      432.13      420.39     16.44 o 
   2 -17   7       20.50       13.75     11.77 o 
   3 -17   7        6.82        3.26      9.22 o 
   4 -17   7       35.41       25.52     10.77 o 
  -5 -16   7       69.04      114.13     19.14 o 
  -4 -16   7      524.29      564.11     24.10 o 
  -3 -16   7      400.61      464.45     22.12 o 
  -2 -16   7        5.18        3.40     16.73 o 
  -1 -16   7     1131.92     1212.36     38.86 o 
   0 -16   7       87.51       88.58     10.99 o 
   1 -16   7      101.82      110.96     11.13 o 
   2 -16   7     1729.24     1724.52     79.39 o 
   3 -16   7        0.01       11.06     13.47 o 
   4 -16   7     1313.36     1373.07     55.29 o 
   5 -16   7        0.55       11.20     10.49 o 
  -5 -15   7       29.47       35.02     10.92 o 
  -4 -15   7      279.16      271.21     17.58 o 
  -3 -15   7      318.78      290.21     18.15 o 
  -2 -15   7       40.22       36.58      9.22 o 
  -1 -15   7       17.93       11.97      6.56 o 
   0 -15   7      693.25      697.54     69.18 o 
   1 -15   7      342.37      333.56     24.03 o 
   2 -15   7     2464.06     2285.23     96.12 o 
   3 -15   7       17.84       18.71      9.36 o 
   4 -15   7      234.80      220.17     15.88 o 
   5 -15   7     1191.58     1213.57     52.31 o 
   6 -15   7        0.11      -10.07     10.07 o 
  -6 -14   7      820.58      816.75     29.49 o 
  -5 -14   7        1.89       -0.57     16.45 o 
  -4 -14   7      484.95      538.74     21.55 o 
  -3 -14   7       31.20       41.11     10.77 o 
  -2 -14   7       85.24       80.81     10.35 o 
  -1 -14   7     3205.83     3311.95     81.98 o 
   0 -14   7       32.25       48.64      6.41 o 
   1 -14   7     1083.49     1182.76     71.60 o 
   2 -14   7      382.61      404.34     17.72 o 
   3 -14   7        0.32        6.52      9.50 o 
   4 -14   7     1386.61     1336.92     61.10 o 
   5 -14   7      262.92      219.61     17.01 o 
   6 -14   7       36.04       37.43     11.20 o 
   7 -14   7        4.36       -4.82     11.48 o 
  -7 -13   7      401.59      379.10     21.41 o 
  -6 -13   7       64.22       42.67     13.75 o 
  -5 -13   7        0.01        5.25      9.07 o 
  -4 -13   7        0.72        5.81     11.06 o 
  -3 -13   7     1604.61     1588.56     61.53 o 
  -2 -13   7      270.57      245.69     16.45 o 
  -1 -13   7     4261.64     4252.56    112.09 o 
   0 -13   7      117.50      204.04     11.06 o 
   1 -13   7      125.03      124.77     14.18 o 
   2 -13   7     5940.22     5584.28    224.14 o 
   3 -13   7       52.36       46.08      9.22 o 
   4 -13   7     3295.85     3390.21    123.06 o 
   5 -13   7      649.61      672.00     28.35 o 
   6 -13   7       25.14       38.70     10.35 o 
   7 -13   7     1131.33     1334.50     68.19 o 
  -7 -12   7      200.81      224.14     17.58 o 
  -6 -12   7      872.28      809.10     26.80 o 
  -5 -12   7       50.79       48.91     11.34 o 
  -4 -12   7     2695.18     2692.97     99.81 o 
  -3 -12   7       12.49       20.42      9.50 o 
  -2 -12   7      217.60      205.71     12.48 o 
  -1 -12   7     1922.43     1803.30     75.28 o 
   0 -12   7     1327.66     1284.08     39.66 o 
   1 -12   7      998.50     1005.83     29.61 o 
   2 -12   7     2926.43     2839.56    104.06 o 
   3 -12   7        0.63       26.37      8.08 o 
   4 -12   7       46.09       52.03      9.22 o 
   5 -12   7      363.86      357.98     17.44 o 
   6 -12   7       14.51       15.74     12.05 o 
   7 -12   7      674.45      704.04     32.89 o 
   8 -12   7      386.11      404.62     22.54 o 
  -8 -11   7       53.39       59.83     13.75 o 
  -7 -11   7       24.46       14.04     11.77 o 
  -6 -11   7     1340.64     1413.90     55.43 o 
  -5 -11   7        5.12       22.83      8.65 o 
  -4 -11   7      725.12      714.82     23.25 o 
  -3 -11   7     1486.32     1555.10     61.39 o 
  -2 -11   7       93.27       88.75      8.79 o 
  -1 -11   7     6555.25     6481.61    153.68 o 
   0 -11   7       53.70       58.16      5.41 o 
   1 -11   7     1587.39     1599.04     43.19 o 
   2 -11   7     1319.67     1312.10     56.43 o 
   3 -11   7       62.18       49.62      8.93 o 
   4 -11   7      687.13      750.54     27.36 o 
   5 -11   7      349.02      360.10     17.01 o 
   6 -11   7      119.76      125.47     12.90 o 
   7 -11   7       34.58       35.58     12.62 o 
   8 -11   7      328.91      320.55     20.56 o 
  -8 -10   7       76.89      106.05     14.18 o 
  -7 -10   7      437.98      472.95     20.42 o 
  -6 -10   7       20.60       18.01      9.78 o 
  -5 -10   7      169.32      164.03     13.18 o 
  -4 -10   7      986.86      952.99     37.43 o 
  -3 -10   7     1274.86     1293.11     56.99 o 
  -2 -10   7     1467.41     1360.02     60.96 o 
  -1 -10   7     1796.45     1631.79     44.41 o 
   0 -10   7     1117.71     1178.85     33.18 o 
   1 -10   7        9.73       15.74      4.36 o 
   2 -10   7     7711.62     7953.86    224.85 o 
   3 -10   7      833.28      869.35     38.42 o 
   4 -10   7      919.85      886.79     42.11 o 
   5 -10   7     3750.19     3861.88    129.44 o 
   6 -10   7       60.44       93.29     11.77 o 
   7 -10   7     3449.69     3539.78    129.86 o 
   8 -10   7       37.62       30.48     11.77 o 
  -9  -9   7     1115.21     1081.87     47.78 o 
  -8  -9   7        3.91       12.19     10.92 o 
  -7  -9   7      550.03      577.86     38.14 o 
  -6  -9   7     1442.84     1409.36     52.46 o 
  -5  -9   7      243.74      252.78     14.60 o 
  -4  -9   7     3253.14     3386.66    156.09 o 
  -3  -9   7      513.63      515.77     16.02 o 
  -2  -9   7      816.55      797.90     31.33 o 
  -1  -9   7     3610.74     3715.05    105.33 o 
   0  -9   7        5.43        8.03      4.39 o 
   1  -9   7     1492.45     1450.92     41.03 o 
   2  -9   7      771.07      747.42     31.33 o 
   3  -9   7      766.97      866.51     27.50 o 
   4  -9   7      741.70      697.38     27.79 o 
   5  -9   7     2987.11     2986.72    102.36 o 
   6  -9   7       19.25       12.76      8.79 o 
   7  -9   7      331.15      307.36     17.72 o 
   8  -9   7     1269.18     1380.16     62.52 o 
   9  -9   7       18.96       24.67     11.48 o 
  -9  -8   7       20.08       21.83     11.91 o 
  -8  -8   7      224.70      188.56     16.02 o 
  -7  -8   7      477.92      501.87     23.11 o 
  -6  -8   7     8300.13     7991.15    286.24 o 
  -5  -8   7      216.87      241.58     13.89 o 
  -4  -8   7      446.76      436.09     19.28 o 
  -3  -8   7     2023.12     2149.84     79.25 o 
  -2  -8   7        8.60       20.56      5.53 o 
  -1  -8   7    10198.56    10348.84    162.60 o 
   0  -8   7      482.54      216.58    207.20 o 
   1  -8   7      467.84      452.25     11.88 o 
   2  -8   7     1743.18     1650.37     58.84 o 
   3  -8   7        0.37       37.43      7.51 o 
   4  -8   7     3625.13     3473.99    148.01 o 
   5  -8   7      468.56      484.44     17.01 o 
   6  -8   7        2.09        8.79      7.94 o 
   7  -8   7     1641.73     1641.58     60.68 o 
   8  -8   7      124.74      133.41     15.31 o 
   9  -8   7      166.87      166.87     15.45 o 
  -9  -7   7     1080.57     1048.55     56.00 o 
  -8  -7   7       80.72       64.93     11.91 o 
  -7  -7   7     2365.67     2353.42     87.76 o 
  -6  -7   7      767.68      719.07     24.38 o 
  -5  -7   7       12.18       23.39      8.08 o 
  -4  -7   7     2456.93     2564.10     88.89 o 
  -3  -7   7     1160.91     1215.98     46.08 o 
  -2  -7   7     1456.23     1360.02     52.03 o 
  -1  -7   7       17.79        4.19     16.94 o 
   0  -7   7      902.99      435.84    488.55 o 
   1  -7   7      187.16      157.72     60.89 o 
   2  -7   7     2400.91     2300.68     74.43 o 
   3  -7   7       97.25      117.39      8.51 o 
   4  -7   7      430.97      437.08     20.27 o 
   5  -7   7     4833.94     4494.19    180.90 o 
   6  -7   7       61.30       82.65     10.63 o 
   7  -7   7     3643.21     3722.80    131.71 o 
   8  -7   7      556.62      573.61     22.68 o 
   9  -7   7      177.68      171.97     16.59 o 
 -10  -6   7      132.66      137.38     16.87 o 
  -9  -6   7      615.04      563.12     26.23 o 
  -8  -6   7       64.65       35.44     11.91 o 
  -7  -6   7        2.09        4.25      8.51 o 
  -6  -6   7      773.74      762.45     29.35 o 
  -5  -6   7      581.03      660.38     31.19 o 
  -4  -6   7     3434.24     3328.68    141.77 o 
  -3  -6   7      974.18     1073.64     44.80 o 
  -2  -6   7      753.13      784.00     31.62 o 
  -1  -6   7     7982.25     7731.40    127.57 o 
   0  -6   7        9.45       42.21      3.99 o 
   1  -6   7      772.10       27.45    454.52 o 
   2  -6   7      423.97      551.35     19.71 o 
   3  -6   7      221.38      259.44     10.63 o 
   4  -6   7     3231.91     3414.73    139.79 o 
   5  -6   7      652.47      673.28     26.09 o 
   6  -6   7      489.21      498.19     20.13 o 
   7  -6   7       74.84       71.88     12.05 o 
   8  -6   7      986.18     1065.56     54.16 o 
   9  -6   7        3.04        6.24     13.61 o 
 -10  -5   7      392.26      361.66     21.97 o 
  -9  -5   7      142.25      150.99     16.87 o 
  -8  -5   7       72.54       67.34     10.77 o 
  -7  -5   7       85.24      113.13     11.77 o 
  -6  -5   7      499.37      514.49     19.14 o 
  -5  -5   7      237.10      265.40     13.04 o 
  -4  -5   7       12.10       15.03      5.67 o 
  -3  -5   7     7160.23     7283.14    186.71 o 
  -2  -5   7      342.69      348.48     14.74 o 
  -1  -5   7     4393.40     4421.83    191.04 o 
   0  -5   7     7028.81     7399.51    123.04 o 
   1  -5   7      273.37      282.41      9.92 o 
   2  -5   7    19407.54    20235.48    293.75 o 
   3  -5   7      271.63      260.72     10.49 o 
   4  -5   7     4845.11     5129.61    166.58 o 
   5  -5   7     3674.50     3343.85    152.97 o 
   6  -5   7      507.15      578.86     25.80 o 
   7  -5   7     2300.32     2413.25     93.14 o 
   8  -5   7       35.81       22.83     13.47 o 
   9  -5   7       28.67        4.68     12.33 o 
 -10  -4   7       64.43       64.93     13.47 o 
  -9  -4   7      651.43      676.54     30.34 o 
  -8  -4   7       18.24       22.83     11.48 o 
  -7  -4   7       89.78      107.61     11.06 o 
  -6  -4   7      342.34      351.45     16.59 o 
  -5  -4   7       98.32      100.23      8.93 o 
  -4  -4   7     5422.49     5504.18    163.18 o 
  -3  -4   7      306.67      338.41     15.03 o 
  -2  -4   7     1668.13     1603.59     55.86 o 
  -1  -4   7     4034.08     4415.42     89.96 o 
   0  -4   7     2827.46     2747.72     72.35 o 
   1  -4   7     1217.94     1355.35     48.63 o 
   2  -4   7     1218.83     1244.48     50.90 o 
   3  -4   7      355.14      384.49     16.16 o 
   4  -4   7        0.09        4.96      4.96 o 
   5  -4   7     8322.70     7928.49    225.13 o 
   6  -4   7        0.90       -1.98      8.79 o 
   7  -4   7     2484.72     2430.97     89.03 o 
   8  -4   7     1253.08     1300.76     51.32 o 
   9  -4   7       93.78       87.33     13.75 o 
 -10  -3   7      159.82      139.79     16.16 o 
  -9  -3   7       13.38       21.69      9.64 o 
  -8  -3   7      255.94      224.85     16.30 o 
  -7  -3   7        4.47       14.18      8.22 o 
  -6  -3   7     2893.44     2915.69     95.70 o 
  -5  -3   7       31.58       40.83      7.80 o 
  -4  -3   7     1348.23     1206.91     44.23 o 
  -3  -3   7    12191.44    12826.73    226.84 o 
  -2  -3   7      111.98       78.54      5.67 o 
  -1  -3   7    31562.40    32272.52    230.42 o 
   0  -3   7     2136.83     2068.26     75.07 o 
   1  -3   7      834.71      703.07    197.49 o 
   2  -3   7     6908.36     6824.08    164.03 o 
   3  -3   7       27.95       48.77      5.67 o 
   4  -3   7     3504.37     3342.71    136.67 o 
   5  -3   7      941.90      903.37     39.98 o 
   6  -3   7       20.98       33.32      8.08 o 
   7  -3   7      106.71       98.53     12.05 o 
   8  -3   7     1400.28     1433.46     55.72 o 
   9  -3   7       21.95       62.95     14.32 o 
  10  -3   7      271.15      281.70     21.27 o 
 -10  -2   7      109.04      134.54     14.60 o 
  -9  -2   7     1883.55     1827.59     69.18 o 
  -8  -2   7       73.62       86.06     10.49 o 
  -7  -2   7      849.71      825.68     37.00 o 
  -6  -2   7      102.48       99.67     10.07 o 
  -5  -2   7      116.04      127.17      8.79 o 
  -4  -2   7     3578.09     3602.30    133.41 o 
  -3  -2   7     9727.38     9981.21    196.92 o 
  -2  -2   7      491.89      522.15     24.24 o 
  -1  -2   7     3465.63     3652.06    109.31 o 
   0  -2   7     8181.85      228.11   4009.61 o 
   1  -2   7       76.16      112.01     15.03 o 
   2  -2   7     9066.87     8874.82    183.88 o 
   3  -2   7       28.03       63.80      6.24 o 
   4  -2   7     2157.64     1988.22     70.60 o 
   5  -2   7     3620.25     3434.72    147.87 o 
   6  -2   7       34.21       36.86      7.80 o 
   7  -2   7     2825.91     2861.40    104.49 o 
   8  -2   7        5.60       -4.96     10.92 o 
   9  -2   7       49.35       54.02     13.47 o 
  10  -2   7      383.26      366.06     23.82 o 
 -10  -1   7        8.45       24.95     11.34 o 
  -9  -1   7     1889.07     2024.65     89.46 o 
  -8  -1   7      232.68      244.70     14.46 o 
  -7  -1   7      499.09      496.06     17.86 o 
  -6  -1   7     3962.66     3936.46    168.28 o 
  -5  -1   7       11.61       12.48      5.95 o 
  -4  -1   7     8920.71     8971.08    203.30 o 
  -3  -1   7     3091.77     3440.39    115.97 o 
  -2  -1   7      653.74      787.26     29.49 o 
  -1  -1   7    15929.31    15697.68    154.68 o 
   0  -1   7     4413.97     4159.51    100.45 o 
   1  -1   7      200.07      141.18      5.81 o 
   2  -1   7      160.64      168.99      7.80 o 
   3  -1   7        2.84       23.39      5.53 o 
   4  -1   7      509.53      555.61     28.35 o 
   5  -1   7     5463.60     5717.26    188.84 o 
   6  -1   7       51.71       64.08      9.07 o 
   7  -1   7      765.48      798.32     27.79 o 
   8  -1   7     1633.29     1530.29     57.84 o 
   9  -1   7      159.16      151.13     14.89 o 
 -10   0   7      119.66      133.41     15.45 o 
  -9   0   7       11.15       21.97     11.48 o 
  -8   0   7      639.18      587.51     20.13 o 
  -7   0   7      534.48      566.66     19.14 o 
  -6   0   7     3644.67     3606.27    150.56 o 
  -5   0   7        4.09       24.24      7.37 o 
  -4   0   7     1117.32     1156.44     43.95 o 
  -3   0   7     2082.79     1604.58     56.14 o 
  -2   0   7        5.31        2.69      3.83 o 
  -1   0   7    13763.08    12670.64    149.78 o 
   0   0   7     3252.55     3262.63     81.09 o 
   1   0   7       75.24       53.89      3.51 o 
   2   0   7    10855.01    10635.92    199.76 o 
   3   0   7        3.72        0.57      4.39 o 
   4   0   7     4827.13     4774.19    159.07 o 
   5   0   7      113.12      110.30      9.92 o 
   6   0   7      290.45      316.86     14.46 o 
   7   0   7     1469.63     1476.56     71.03 o 
   8   0   7     1401.73     1231.58     51.61 o 
   9   0   7      109.64      110.58     14.04 o 
 -10   1   7       24.99       22.40     12.05 o 
  -9   1   7     3154.87     3083.69    119.66 o 
  -8   1   7       30.22       26.51      9.22 o 
  -7   1   7     2055.77     2353.85     91.59 o 
  -6   1   7      755.73      728.85     30.20 o 
  -5   1   7       24.83       15.59      6.10 o 
  -4   1   7     4024.56     3941.70    137.38 o 
  -3   1   7     5722.31     5849.82    146.45 o 
  -2   1   7      960.80      985.46     35.30 o 
  -1   1   7     1423.04     1436.11     70.74 o 
   0   1   7    11207.80    11131.25    173.53 o 
   1   1   7      898.67     1053.32     27.66 o 
   2   1   7     9445.77     9656.98    190.26 o 
   3   1   7        7.07        8.79      4.82 o 
   4   1   7     1111.23     1003.04     42.53 o 
   5   1   7    14934.98    14312.50    297.16 o 
   6   1   7      126.32       96.97     10.77 o 
   7   1   7     3646.41     3564.16    137.38 o 
   8   1   7      424.34      394.27     18.86 o 
   9   1   7       10.03      -11.06     11.63 o 
 -10   2   7       44.53       49.48     13.04 o 
  -9   2   7     1352.66     1303.88     53.31 o 
  -8   2   7      595.79      585.95     24.95 o 
  -7   2   7      108.93       99.81      9.92 o 
  -6   2   7     6067.08     6024.34    197.49 o 
  -5   2   7        3.99        3.83      5.81 o 
  -4   2   7     9172.46     8852.70    199.47 o 
  -3   2   7     4909.89     4825.23    142.76 o 
  -2   2   7       89.32       67.77      5.95 o 
  -1   2   7    21465.22    21117.54    408.80 o 
   0   2   7     1281.47     1330.30     32.06 o 
   1   2   7     1130.03     1193.79     34.45 o 
   2   2   7      393.07      463.74     19.71 o 
   3   2   7      284.25      302.54     14.74 o 
   4   2   7     1495.91     1642.29     61.53 o 
   5   2   7     1149.63     1033.10     39.70 o 
   6   2   7      568.78      592.04     33.46 o 
   7   2   7       15.85       33.46      9.64 o 
   8   2   7      842.68      850.64     27.08 o 
   9   2   7        4.08        8.08     12.05 o 
 -10   3   7      116.15      114.69     14.60 o 
  -9   3   7      415.73      440.49     21.12 o 
  -8   3   7      493.05      470.68     28.35 o 
  -7   3   7      800.41      825.97     33.46 o 
  -6   3   7      596.02      622.24     25.09 o 
  -5   3   7        0.54       11.77      6.24 o 
  -4   3   7      908.61      881.12     34.03 o 
  -3   3   7    14919.18    14356.31    242.86 o 
  -2   3   7      131.24      130.71      6.81 o 
  -1   3   7    19594.08    19282.31    349.54 o 
   0   3   7     2067.09     2254.18     66.01 o 
   1   3   7      161.63      143.21      5.74 o 
   2   3   7    10577.54    10565.88    212.80 o 
   3   3   7      302.24      277.59     11.20 o 
   4   3   7     3775.63     3696.72    151.55 o 
   5   3   7      147.99      157.51     10.77 o 
   6   3   7      689.72      673.14     25.52 o 
   7   3   7     2089.31     2161.46     87.90 o 
   8   3   7       91.74       69.33     13.33 o 
   9   3   7      299.67      280.99     18.86 o 
 -10   4   7        2.39       15.74     11.77 o 
  -9   4   7     2171.63     2074.13     81.94 o 
  -8   4   7       85.65       86.76     11.34 o 
  -7   4   7      117.45      109.02     10.77 o 
  -6   4   7     2714.86     2595.43     89.88 o 
  -5   4   7        6.77        9.07      6.24 o 
  -4   4   7     3755.53     3782.35    138.80 o 
  -3   4   7     2322.56     2356.40    109.45 o 
  -2   4   7      729.54      719.21     28.92 o 
  -1   4   7      621.62      546.97     15.64 o 
   0   4   7     7143.34     7275.08    117.59 o 
   1   4   7      158.56      177.45      5.76 o 
   2   4   7     4225.53     4346.89    145.46 o 
   3   4   7     1204.50     1112.35     44.37 o 
   4   4   7      390.11      403.34     20.84 o 
   5   4   7     4838.43     4743.00    187.57 o 
   6   4   7       66.90       86.91     10.35 o 
   7   4   7     2023.20     2057.40     86.91 o 
   8   4   7      298.35      272.35     18.29 o 
   9   4   7       14.03       11.06     10.49 o 
 -10   5   7      137.67      161.76     15.88 o 
  -9   5   7     1275.88     1300.76     62.38 o 
  -8   5   7       36.24       63.80     11.20 o 
  -7   5   7      336.55      322.96     14.89 o 
  -6   5   7      310.23      330.47     15.88 o 
  -5   5   7       92.65      100.80      8.65 o 
  -4   5   7     1834.35     1743.09     67.91 o 
  -3   5   7     6405.11     5905.82    168.28 o 
  -2   5   7       12.06       10.21      5.67 o 
  -1   5   7     9843.45     9150.99    134.58 o 
   0   5   7      191.29      206.65      6.01 o 
   1   5   7      653.07      613.63     21.62 o 
   2   5   7     3842.22     3558.63    141.06 o 
   3   5   7      695.54      706.59     26.80 o 
   4   5   7     1448.46     1383.13     55.01 o 
   5   5   7      636.70      656.55     22.68 o 
   6   5   7      240.99      232.51     14.89 o 
   7   5   7       40.55       37.85     10.63 o 
   8   5   7      969.04      879.13     29.06 o 
   9   5   7        0.12       14.18     12.19 o 
 -10   6   7       44.42       30.34     12.05 o 
  -9   6   7      387.96      410.01     20.70 o 
  -8   6   7      588.00      516.90     27.08 o 
  -7   6   7      163.97      202.03     13.61 o 
  -6   6   7     1651.90     1592.11     58.13 o 
  -5   6   7     1705.70     1570.27     58.27 o 
  -4   6   7     1021.69      978.66     34.88 o 
  -3   6   7     3297.70     3240.21    130.01 o 
  -2   6   7      370.95      347.63     16.30 o 
  -1   6   7     1699.05     1671.07     42.12 o 
   0   6   7     3066.19     3062.92     87.28 o 
   1   6   7        1.63        1.09      3.66 o 
   2   6   7     5421.74     5328.95    170.27 o 
   3   6   7     1175.25     1156.72     44.94 o 
   4   6   7     1314.35     1309.84     57.28 o 
   5   6   7     2535.89     2580.54    102.64 o 
   6   6   7      108.86      108.31     11.48 o 
   7   6   7     1785.52     1725.09     64.93 o 
   8   6   7        1.43       24.38     12.05 o 
 -10   7   7       90.70       83.22     13.75 o 
  -9   7   7      819.34      815.76     30.76 o 
  -8   7   7       60.59       49.48     11.63 o 
  -7   7   7      264.80      278.30     15.31 o 
  -6   7   7     4522.74     4244.67    190.54 o 
  -5   7   7      278.00      294.89     13.18 o 
  -4   7   7     2826.10     2771.37     90.03 o 
  -3   7   7      315.20      289.36     12.05 o 
  -2   7   7      398.01      381.79     13.61 o 
  -1   7   7     4427.44     4258.94    104.71 o 
   0   7   7      423.14      424.71     14.04 o 
   1   7   7      466.67      421.63     11.61 o 
   2   7   7     1072.13     1162.68     45.37 o 
   3   7   7     1140.66     1144.95     48.91 o 
   4   7   7       69.60       65.22      9.78 o 
   5   7   7     3349.50     3413.03    121.92 o 
   6   7   7       34.41       26.51     10.21 o 
   7   7   7      475.49      489.82     21.41 o 
   8   7   7      863.86      817.18     48.77 o 
 -10   8   7      240.51      227.69     19.00 o 
  -9   8   7        6.64        7.66     11.06 o 
  -8   8   7      552.92      520.02     20.56 o 
  -7   8   7      684.96      667.75     21.27 o 
  -6   8   7      819.71      817.89     28.92 o 
  -5   8   7        2.38       18.01      7.94 o 
  -4   8   7      775.74      765.86     31.47 o 
  -3   8   7     2826.64     2692.40    125.89 o 
  -2   8   7       32.90       32.89      7.23 o 
  -1   8   7     8248.97     7961.94    319.13 o 
   0   8   7      104.97      105.70      5.85 o 
   1   8   7      352.59      304.74     12.48 o 
   2   8   7     3398.39     3459.11    151.41 o 
   3   8   7     1827.03     1881.32     65.64 o 
   4   8   7      998.73     1047.42     34.88 o 
   5   8   7        2.50        7.09      8.08 o 
   6   8   7       96.46       81.80     13.04 o 
   7   8   7      413.47      425.18     20.70 o 
   8   8   7      376.10      316.58     20.56 o 
 -10   9   7       41.22       24.38     13.75 o 
  -9   9   7     1345.68     1345.14     53.45 o 
  -8   9   7       32.96       16.45     11.34 o 
  -7   9   7     1025.30      948.32     43.24 o 
  -6   9   7     2231.22     1975.60     78.68 o 
  -5   9   7      110.43       97.82      9.78 o 
  -4   9   7     1424.29     1378.45     51.75 o 
  -3   9   7     1472.44     1472.73     49.34 o 
  -2   9   7      335.97      339.55     12.76 o 
  -1   9   7        2.60        9.50      4.01 o 
   0   9   7     1626.46     1698.35     42.71 o 
   1   9   7       51.09       48.82      5.43 o 
   2   9   7     3659.59     3332.51    160.20 o 
   3   9   7        0.97        6.52      6.66 o 
   4   9   7        3.59        3.26      7.80 o 
   5   9   7     1698.44     1747.63     73.86 o 
   6   9   7        0.01        6.10     10.63 o 
   7   9   7     1094.42     1020.05     43.81 o 
  -9  10   7      297.75      272.63     19.99 o 
  -8  10   7      246.97      252.78     16.45 o 
  -7  10   7       93.49       92.44     11.34 o 
  -6  10   7     4039.84     3784.05    145.74 o 
  -5  10   7      276.99      260.15     13.75 o 
  -4  10   7     2462.17     2180.46     85.49 o 
  -3  10   7      683.30      701.77     26.09 o 
  -2  10   7      412.91      453.67     18.71 o 
  -1  10   7     5880.68     5561.19    136.34 o 
   0  10   7      188.37      190.37     12.12 o 
   1  10   7      657.21      628.02     15.68 o 
   2  10   7     1000.05      984.61     34.88 o 
   3  10   7      545.47      533.49     19.42 o 
   4  10   7     1043.24     1002.76     49.34 o 
   5  10   7      445.04      442.47     22.40 o 
   6  10   7       13.90       22.97     10.92 o 
   7  10   7        9.22       34.03     15.17 o 
  -9  11   7      294.06      310.77     20.84 o 
  -8  11   7      101.84       98.67     14.04 o 
  -7  11   7      205.09      192.39     15.03 o 
  -6  11   7      493.78      487.84     20.27 o 
  -5  11   7        3.34       32.47      9.92 o 
  -4  11   7       28.78        7.66      8.36 o 
  -3  11   7     2676.91     2539.29     84.78 o 
  -2  11   7       34.27       42.67      9.50 o 
  -1  11   7     3226.11     3218.07     76.63 o 
   0  11   7     1766.99     1876.05    100.45 o 
   1  11   7      126.92      130.18      7.62 o 
   2  11   7     6891.53     7366.22    255.33 o 
   3  11   7       43.51       35.58      8.93 o 
   4  11   7     1511.10     1425.81     43.81 o 
   5  11   7      433.87      402.21     19.71 o 
   6  11   7        0.10       -3.83      9.50 o 
   7  11   7      838.38      886.22     43.24 o 
  -8  12   7       31.84       49.05     14.04 o 
  -7  12   7      261.84      262.42     16.59 o 
  -6  12   7      946.02      903.66     33.74 o 
  -5  12   7      206.03      187.28     14.18 o 
  -4  12   7     2075.59     1842.76     68.62 o 
  -3  12   7      377.75      363.50     15.31 o 
  -2  12   7       77.71       90.88     10.77 o 
  -1  12   7      287.36      280.57      9.77 o 
   0  12   7     1402.76     1449.86     41.38 o 
   1  12   7       94.49       88.35      7.20 o 
   2  12   7     1282.43     1328.69     55.43 o 
   3  12   7      239.01      224.99     14.74 o 
   4  12   7      136.55      142.62     13.47 o 
   5  12   7      889.17      867.51     37.57 o 
   6  12   7       64.11       49.05     12.33 o 
  -8  13   7      266.54      298.71     18.86 o 
  -7  13   7       10.56        4.11      9.78 o 
  -6  13   7     1946.82     1788.04     79.82 o 
  -5  13   7        2.53       -5.67      8.36 o 
  -4  13   7      461.84      481.60     20.56 o 
  -3  13   7     2118.36     2075.83     78.40 o 
  -2  13   7      111.93      119.51     11.34 o 
  -1  13   7     5082.13     4684.46    147.72 o 
   0  13   7      250.43      225.58      9.97 o 
   1  13   7      207.65      190.83      9.82 o 
   2  13   7      898.65      953.42     38.70 o 
   3  13   7      150.99      171.40     14.04 o 
   4  13   7      566.08      535.19     21.83 o 
   5  13   7       37.41       34.88     11.48 o 
  -7  14   7      192.25      165.59     17.30 o 
  -6  14   7      135.21       96.41     13.47 o 
  -5  14   7      193.31      213.51     15.17 o 
  -4  14   7       27.08       34.88      8.79 o 
  -3  14   7      423.98      472.24     20.27 o 
  -2  14   7       10.67        9.36      8.22 o 
  -1  14   7      779.85      759.95     22.86 o 
   0  14   7     1347.62     1405.28    102.64 o 
   1  14   7       94.16      107.48      8.72 o 
   2  14   7     2307.66     2118.51     83.08 o 
   3  14   7       18.63       22.26      9.36 o 
   4  14   7      331.12      345.22     20.56 o 
   5  14   7      807.15      761.32     37.00 o 
  -7  15   7      151.25      143.33     15.31 o 
  -6  15   7      674.30      646.20     32.75 o 
  -5  15   7       71.05       75.85     13.89 o 
  -4  15   7      457.96      444.74     19.85 o 
  -3  15   7      114.69       96.69     11.63 o 
  -2  15   7       71.52      100.66     17.30 o 
  -1  15   7      680.84      632.87     20.33 o 
   0  15   7      382.82      406.77     23.89 o 
   1  15   7       37.48       46.66      8.86 o 
   2  15   7       71.66       67.20     11.77 o 
   3  15   7      221.31      234.07     17.01 o 
   4  15   7       94.20       95.13     13.18 o 
  -6  16   7      628.52      641.52     25.80 o 
  -5  16   7        5.03       12.05      9.92 o 
  -4  16   7        5.84       28.35      9.78 o 
  -3  16   7     1057.36      980.22     42.39 o 
  -2  16   7       58.38       75.85     13.61 o 
  -1  16   7     1099.25     1157.61     33.57 o 
   0  16   7      524.05      547.13     16.87 o 
   1  16   7        1.85       11.71      9.64 o 
   2  16   7      989.62     1030.83     43.95 o 
   3  16   7       46.03       51.75     15.03 o 
  -5  17   7       48.36       96.12     15.59 o 
  -4  17   7      753.06      693.41     30.34 o 
  -3  17   7      172.22      177.50     16.59 o 
  -2  17   7        4.02       20.98     11.77 o 
  -1  17   7        6.92       14.08      6.77 o 
   0  17   7     1129.22     1101.39     33.90 o 
   1  17   7       55.98       47.24      9.22 o 
  -2  18   7        0.87       -5.95     10.77 o 
  -1  18   7     1250.88     1267.98     43.16 o 
  -1 -18   8      748.09      845.66     26.17 o 
   0 -18   8        0.26       -5.28      8.34 o 
   1 -18   8     1019.44     1132.87     89.32 o 
   2 -18   8      391.51      439.49     22.26 o 
  -3 -17   8      101.62      140.35     20.84 o 
  -2 -17   8      277.38      292.19     18.57 o 
  -1 -17   8      207.46      256.03     12.99 o 
   0 -17   8      183.31      197.29     11.72 o 
   1 -17   8        6.59        7.54      8.42 o 
   2 -17   8      720.36      655.84     25.09 o 
   3 -17   8      136.04      147.44     13.89 o 
   4 -17   8     1241.55     1203.93     50.47 o 
  -4 -16   8     1331.88     1364.42     66.21 o 
  -3 -16   8       11.31       13.75     10.07 o 
  -2 -16   8     1267.33     1344.43     59.69 o 
  -1 -16   8      738.47      779.78     28.27 o 
   0 -16   8      163.65      174.06     10.17 o 
   1 -16   8     1526.51     1515.33     45.06 o 
   2 -16   8       79.75       73.58     11.91 o 
   3 -16   8      519.88      483.44     21.55 o 
   4 -16   8        0.63       -3.54     15.59 o 
   5 -16   8      248.52      259.30     20.56 o 
  -5 -15   8      145.36      148.44     20.13 o 
  -4 -15   8      722.00      745.58     29.35 o 
  -3 -15   8       61.77       83.93     12.76 o 
  -2 -15   8       12.94        6.81      9.22 o 
  -1 -15   8     1619.50     1636.05     61.46 o 
   0 -15   8        3.22        8.43      5.99 o 
   1 -15   8     2162.61     2108.03    144.04 o 
   2 -15   8      785.13      788.82     46.78 o 
   3 -15   8      189.63      194.37     15.88 o 
   4 -15   8     2276.88     2215.48    100.80 o 
   5 -15   8       41.74       38.70     11.34 o 
   6 -15   8      695.50      691.71     26.94 o 
  -6 -14   8        1.20        6.66     10.77 o 
  -5 -14   8      310.71      246.40     17.58 o 
  -4 -14   8      437.99      456.08     21.55 o 
  -3 -14   8      123.30      107.18     11.63 o 
  -2 -14   8      859.77      817.74     39.55 o 
  -1 -14   8      229.73      247.78     11.22 o 
   0 -14   8       84.39      103.28      7.77 o 
   1 -14   8       44.16       54.65      7.26 o 
   2 -14   8     1743.30     1869.98     69.04 o 
   3 -14   8      156.03      163.61     13.33 o 
   4 -14   8     1270.78     1278.36     62.38 o 
   5 -14   8      243.05      282.69     17.72 o 
   6 -14   8      234.61      211.67     23.68 o 
  -7 -13   8       88.64       91.44     15.31 o 
  -6 -13   8      285.03      283.40     18.86 o 
  -5 -13   8        1.97       15.31      9.36 o 
  -4 -13   8     1430.61     1449.06     62.66 o 
  -3 -13   8        7.39        2.27      7.94 o 
  -2 -13   8     1793.27     1680.00     73.72 o 
  -1 -13   8     1184.79     1313.34     42.44 o 
   0 -13   8      166.85      141.17      8.02 o 
   1 -13   8     4296.21     4281.58    153.89 o 
   2 -13   8      205.83      196.78     14.18 o 
   3 -13   8      421.44      397.96     19.28 o 
   4 -13   8      134.27      129.30     12.90 o 
   5 -13   8      610.03      577.01     22.12 o 
   6 -13   8      484.16      506.55     32.32 o 
   7 -13   8      154.88      185.58     16.87 o 
  -7 -12   8      389.37      361.09     22.68 o 
  -6 -12   8      144.33      134.83     15.59 o 
  -5 -12   8      354.26      339.12     18.15 o 
  -4 -12   8      135.87      138.51     12.33 o 
  -3 -12   8      640.79      639.54     32.89 o 
  -2 -12   8       22.11       43.95      8.93 o 
  -1 -12   8     3882.25     3759.21    123.75 o 
   0 -12   8       20.30       21.83      5.61 o 
   1 -12   8     1833.25     1783.92    103.92 o 
   2 -12   8     2939.93     3127.08    111.57 o 
   3 -12   8       13.10        7.23      9.36 o 
   4 -12   8     2806.52     3012.67    109.87 o 
   5 -12   8      267.23      295.03     17.44 o 
   6 -12   8      563.32      503.43     24.10 o 
   7 -12   8      955.58      879.84     55.15 o 
  -8 -11   8        2.29        9.07     10.49 o 
  -7 -11   8      873.20      817.18     49.05 o 
  -6 -11   8       56.15       34.31     11.63 o 
  -5 -11   8      277.23      298.29     16.02 o 
  -4 -11   8     1718.37     1734.45     67.48 o 
  -3 -11   8       47.82       69.61      9.64 o 
  -2 -11   8     3320.61     3475.70    162.75 o 
  -1 -11   8      405.85      331.75     10.42 o 
   0 -11   8      408.45      371.69     10.02 o 
   1 -11   8      624.59      703.76     20.00 o 
   2 -11   8     1209.31     1223.36     58.13 o 
   3 -11   8      575.31      592.89     26.94 o 
   4 -11   8       20.21       20.70      8.36 o 
   5 -11   8      439.53      438.36     19.28 o 
   6 -11   8      183.40      221.73     19.56 o 
   7 -11   8      817.66      817.89     35.30 o 
   8 -11   8      272.26      244.42     18.57 o 
  -8 -10   8       49.17       44.66     14.60 o 
  -7 -10   8       13.27       26.37     10.63 o 
  -6 -10   8      442.28      381.23     19.14 o 
  -5 -10   8      243.27      244.27     15.31 o 
  -4 -10   8     1331.97     1270.42     48.63 o 
  -3 -10   8        5.53       17.58      7.80 o 
  -2 -10   8      999.17     1124.54     41.54 o 
  -1 -10   8     3066.02     3370.54    110.96 o 
   0 -10   8       64.72       67.13      5.51 o 
   1 -10   8     4473.21     4568.63    123.58 o 
   2 -10   8      890.36      814.06     33.74 o 
   3 -10   8      666.33      664.91     33.88 o 
   4 -10   8     2548.92     2458.76     86.48 o 
   5 -10   8      222.83      215.21     14.18 o 
   6 -10   8      557.48      559.43     22.83 o 
   7 -10   8       81.21       95.13     13.04 o 
   8 -10   8      420.99      462.89     29.91 o 
  -9  -9   8      323.56      256.75     20.98 o 
  -8  -9   8       55.19       38.70     17.01 o 
  -7  -9   8     1343.61     1325.15     49.05 o 
  -6  -9   8      160.14      170.84     13.61 o 
  -5  -9   8     2068.63     2076.97     75.14 o 
  -4  -9   8      109.99      108.74     10.35 o 
  -3  -9   8      146.39      205.43     11.77 o 
  -2  -9   8     1103.71     1114.19     39.27 o 
  -1  -9   8     1501.03     1557.76     41.13 o 
   0  -9   8       95.17       70.51     47.00 o 
   1  -9   8      199.34      247.09      8.07 o 
   2  -9   8     5229.69     5243.17    181.33 o 
   3  -9   8       49.45       53.87      8.08 o 
   4  -9   8     2339.56     2198.18     86.91 o 
   5  -9   8      935.89      974.97     47.21 o 
   6  -9   8      833.28      755.36     23.53 o 
   7  -9   8     2223.04     2219.59     79.25 o 
   8  -9   8       52.90       63.37     12.90 o 
  -9  -8   8      538.28      549.65     25.66 o 
  -8  -8   8        0.38      -18.01     18.01 o 
  -7  -8   8     2965.38     2978.36    114.41 o 
  -6  -8   8     1407.15     1271.98     44.52 o 
  -5  -8   8       90.38      100.80     12.19 o 
  -4  -8   8     7592.27     7041.42    227.69 o 
  -3  -8   8       64.28       56.85      8.79 o 
  -2  -8   8     6270.61     6636.09    192.95 o 
  -1  -8   8      347.31       35.87    176.29 o 
   0  -8   8        6.47        2.33      3.33 o 
   1  -8   8     6586.25     1680.82   3012.67 o 
   2  -8   8     1870.28     1829.15     64.93 o 
   3  -8   8     1957.65     1948.95     68.62 o 
   4  -8   8      428.66      428.29     18.01 o 
   5  -8   8     2150.04     2085.62     88.61 o 
   6  -8   8      478.52      572.90     23.11 o 
   7  -8   8      901.22     1029.13     51.61 o 
   8  -8   8       76.51       68.90     12.90 o 
   9  -8   8      225.81      235.48     19.28 o 
  -9  -7   8       78.32       60.96     15.03 o 
  -8  -7   8       92.73      101.37     13.04 o 
  -7  -7   8      177.44      196.21     17.15 o 
  -6  -7   8     4176.74     4125.44    152.83 o 
  -5  -7   8     1237.30     1363.43     65.07 o 
  -4  -7   8     1750.43     1726.51     63.23 o 
  -3  -7   8     2720.31     2854.45    136.39 o 
  -2  -7   8     1731.89     1699.57     64.36 o 
  -1  -7   8     4941.86     5069.82    115.65 o 
   0  -7   8      195.67      190.53      6.51 o 
   1  -7   8     6235.58     6196.17    179.06 o 
   2  -7   8     2253.87     2146.72     78.40 o 
   3  -7   8      568.96      591.48     19.85 o 
   4  -7   8     7620.49     7413.57    223.43 o 
   5  -7   8       48.45       36.29      9.07 o 
   6  -7   8     3223.37     2919.66    107.04 o 
   7  -7   8      430.95      430.85     18.71 o 
   8  -7   8        0.81       18.43     10.63 o 
   9  -7   8      513.32      556.46     25.94 o 
  -9  -6   8      311.36      322.25     20.13 o 
  -8  -6   8        7.54        3.69     10.49 o 
  -7  -6   8     3074.45     3206.61    118.52 o 
  -6  -6   8       60.55       47.49     10.21 o 
  -5  -6   8     3071.17     2964.75     95.55 o 
  -4  -6   8     1358.16     1410.35     59.83 o 
  -3  -6   8      742.99      823.98     35.30 o 
  -2  -6   8     1902.87     1974.18     69.18 o 
  -1  -6   8      438.03      373.92      9.48 o 
   0  -6   8        4.65        6.03      3.20 o 
   1  -6   8       89.36       40.31     37.57 o 
   2  -6   8     7245.38     6978.04    189.27 o 
   3  -6   8     1811.92     1995.16     72.30 o 
   4  -6   8     5726.75     5443.50    186.43 o 
   5  -6   8     1383.37     1323.45     45.79 o 
   6  -6   8     1957.27     1854.39     70.04 o 
   7  -6   8     2648.76     2760.45    104.20 o 
   8  -6   8      164.56      175.51     14.89 o 
   9  -6   8      959.47      993.40     34.59 o 
 -10  -5   8       41.99       45.51     13.33 o 
  -9  -5   8      588.25      565.67     29.77 o 
  -8  -5   8       63.39       67.91     13.75 o 
  -7  -5   8      503.16      512.22     19.42 o 
  -6  -5   8      166.20      106.61     15.74 o 
  -5  -5   8       72.68       78.54      8.93 o 
  -4  -5   8     2772.43     2753.36    130.01 o 
  -3  -5   8       36.11       26.80      6.10 o 
  -2  -5   8     7190.56     8064.45    191.82 o 
  -1  -5   8     5641.92     6068.68    116.83 o 
   0  -5   8       54.34       87.52      4.66 o 
   1  -5   8     8061.64     2253.79   4179.31 o 
   2  -5   8     2114.45     2310.32    106.47 o 
   3  -5   8      149.25      117.25      8.93 o 
   4  -5   8      938.51      970.15     44.37 o 
   5  -5   8     5051.18     4953.67    200.04 o 
   6  -5   8       57.94       95.13      9.78 o 
   7  -5   8      637.19      722.90     34.88 o 
   8  -5   8       95.85       98.53     13.89 o 
   9  -5   8        0.26        9.92     10.92 o 
 -10  -4   8      447.73      430.28     23.53 o 
  -9  -4   8        4.38       20.84     10.21 o 
  -8  -4   8       43.74       59.26     11.20 o 
  -7  -4   8      118.83      137.09     11.77 o 
  -6  -4   8     1694.17     1587.14     62.66 o 
  -5  -4   8      697.61      663.78     24.95 o 
  -4  -4   8      227.00      206.42     10.21 o 
  -3  -4   8     3514.33     3263.75    132.13 o 
  -2  -4   8     1030.64     1268.30     45.51 o 
  -1  -4   8     6656.69     6696.78    127.81 o 
   0  -4   8      232.56      236.12     16.09 o 
   1  -4   8     5186.31      123.89   2627.26 o 
   2  -4   8     5123.20     5265.72    156.09 o 
   3  -4   8      692.47      716.52     28.64 o 
   4  -4   8     7174.10     7426.04    210.96 o 
   5  -4   8       82.15       93.85      9.50 o 
   6  -4   8      395.69      403.48     16.45 o 
   7  -4   8      523.67      529.95     20.27 o 
   8  -4   8       66.86       87.19     12.62 o 
   9  -4   8     1005.18      992.55     51.61 o 
 -10  -3   8      258.03      260.15     19.28 o 
  -9  -3   8      589.68      637.98     27.93 o 
  -8  -3   8       75.15       67.48     10.63 o 
  -7  -3   8     1399.82     1425.10     54.30 o 
  -6  -3   8       62.25       89.17      9.92 o 
  -5  -3   8      899.41      925.21     36.15 o 
  -4  -3   8     6366.08     6234.45    178.78 o 
  -3  -3   8      867.58      845.81     36.29 o 
  -2  -3   8     1234.98     1334.65     46.93 o 
  -1  -3   8        0.12       -1.93      4.39 o 
   0  -3   8      634.34      799.05     22.83 o 
   1  -3   8     4273.26     4268.58    134.05 o 
   2  -3   8     6086.79     6207.23    168.71 o 
   3  -3   8     1565.65     1638.47     62.52 o 
   4  -3   8     1002.25     1041.18     35.02 o 
   5  -3   8     1455.31     1398.02     56.57 o 
   6  -3   8        4.26       26.94      8.08 o 
   7  -3   8     1352.94     1445.09     55.29 o 
   8  -3   8        6.66        4.96      9.50 o 
   9  -3   8      526.36      561.56     24.67 o 
 -10  -2   8      183.79      209.54     17.30 o 
  -9  -2   8      128.47      135.11     15.59 o 
  -8  -2   8       83.39       96.97     12.05 o 
  -7  -2   8       68.17      102.22     10.77 o 
  -6  -2   8     1321.61     1233.42     56.14 o 
  -5  -2   8      299.70      277.73     12.05 o 
  -4  -2   8     6815.68     7190.84    187.57 o 
  -3  -2   8      866.08      759.62     35.73 o 
  -2  -2   8      478.54      465.72     19.42 o 
  -1  -2   8    12209.44     1681.57   6306.89 o 
   0  -2   8       16.58       47.50     51.46 o 
   1  -2   8    14186.95    14260.71    165.35 o 
   2  -2   8      214.89      252.36     10.49 o 
   3  -2   8     2155.97     2297.14     78.68 o 
   4  -2   8     2105.76     2148.00     76.70 o 
   5  -2   8      606.41      589.63     27.22 o 
   6  -2   8      392.45      407.03     17.30 o 
   7  -2   8        7.37       19.99     16.02 o 
   8  -2   8      284.51      239.45     21.69 o 
   9  -2   8      271.62      294.32     19.85 o 
 -10  -1   8      213.26      208.41     17.72 o 
  -9  -1   8      445.52      429.85     20.84 o 
  -8  -1   8       62.79       69.33     10.35 o 
  -7  -1   8     2915.62     2948.44    108.74 o 
  -6  -1   8     1092.81      986.45     41.68 o 
  -5  -1   8     3309.95     2943.76    145.88 o 
  -4  -1   8       26.64       21.69      6.24 o 
  -3  -1   8     2568.15     2482.15    106.19 o 
  -2  -1   8     1313.71     1204.07     45.51 o 
  -1  -1   8     1025.16      827.78     25.87 o 
   0  -1   8        3.89      181.14      6.20 o 
   1  -1   8      498.06      500.57     15.10 o 
   2  -1   8      467.78      423.90     20.42 o 
   3  -1   8       28.01       33.88      6.10 o 
   4  -1   8     3563.68     3541.62    149.43 o 
   5  -1   8      964.75      972.13     33.74 o 
   6  -1   8        7.26       15.31      7.51 o 
   7  -1   8     1454.60     1485.07     52.74 o 
   8  -1   8      173.17      170.13     14.89 o 
   9  -1   8     1113.30     1120.00     50.90 o 
 -10   0   8        0.21        2.84     11.48 o 
  -9   0   8      864.12      853.33     37.43 o 
  -8   0   8      215.93      204.58     13.89 o 
  -7   0   8     3344.89     3360.01    112.00 o 
  -6   0   8      355.22      330.90     13.75 o 
  -5   0   8      748.86      672.43     27.08 o 
  -4   0   8    10125.51    10391.93    224.14 o 
  -3   0   8       25.40       37.00      5.25 o 
  -2   0   8     5256.86     4966.86    139.08 o 
  -1   0   8      456.98      438.63     18.50 o 
   0   0   8     3819.50     3896.24    206.99 o 
   1   0   8     7927.31     7865.66    123.07 o 
   2   0   8      451.58      504.43     20.98 o 
   3   0   8     2201.25     2224.27    109.87 o 
   4   0   8      118.11      142.48      9.22 o 
   5   0   8      858.06      904.93     31.33 o 
   6   0   8      498.17      500.60     17.30 o 
   7   0   8     1052.87      947.04     36.86 o 
   8   0   8      253.99      256.75     17.01 o 
   9   0   8       97.22      113.13     15.74 o 
 -10   1   8      286.40      313.03     19.28 o 
  -9   1   8      181.45      197.35     16.16 o 
  -8   1   8      221.34      222.44     14.60 o 
  -7   1   8      264.41      281.99     14.89 o 
  -6   1   8      818.24      784.71     30.62 o 
  -5   1   8     1147.37     1140.84     44.80 o 
  -4   1   8     3889.69     3895.77    137.94 o 
  -3   1   8     2149.94     2141.62    101.08 o 
  -2   1   8      150.81      127.88      6.95 o 
  -1   1   8     6323.59     6317.44    108.48 o 
   0   1   8     1517.97     1548.23     51.11 o 
   1   1   8    11146.86    10896.35    157.79 o 
   2   1   8     6114.69     5904.26    164.60 o 
   3   1   8      678.39      678.24     25.38 o 
   4   1   8     5591.05     5207.59    180.62 o 
   5   1   8        7.58       10.92      6.95 o 
   6   1   8       53.45       46.22      9.64 o 
   7   1   8      887.27      852.05     28.35 o 
   8   1   8      682.97      641.52     24.53 o 
   9   1   8      385.25      414.54     22.68 o 
 -10   2   8      450.54      447.86     24.24 o 
  -9   2   8      671.16      659.24     30.62 o 
  -8   2   8      107.96      103.78     11.77 o 
  -7   2   8     4670.61     4061.22    184.02 o 
  -6   2   8      257.82      239.74     12.90 o 
  -5   2   8     2715.99     2669.72    134.83 o 
  -4   2   8     1692.56     1670.22     61.10 o 
  -3   2   8     1529.59     1545.89     56.14 o 
  -2   2   8      799.94      729.56     33.46 o 
  -1   2   8     4215.06     4755.35     94.98 o 
   0   2   8     1350.75     1438.33     36.14 o 
   1   2   8       11.31       17.56      3.36 o 
   2   2   8     5904.40     6103.45    160.63 o 
   3   2   8      336.53      321.26     11.91 o 
   4   2   8     3405.66     3473.00    148.15 o 
   5   2   8     2992.50     3051.23     92.72 o 
   6   2   8       18.80       35.02      9.07 o 
   7   2   8     2682.26     2544.25     93.57 o 
   8   2   8      602.40      496.49     21.83 o 
   9   2   8     1051.80      952.43     51.75 o 
 -10   3   8        1.12       -4.54     10.63 o 
  -9   3   8     1155.91     1177.00     45.51 o 
  -8   3   8       22.27       30.62      9.50 o 
  -7   3   8      708.11      694.40     24.53 o 
  -6   3   8     2465.19     2436.50     89.32 o 
  -5   3   8      114.99       94.14      8.51 o 
  -4   3   8     8904.26     8733.61    213.37 o 
  -3   3   8      385.20      406.89     16.02 o 
  -2   3   8      253.29      239.74      9.78 o 
  -1   3   8     6806.10     6704.05    116.47 o 
   0   3   8       20.64       32.90      4.04 o 
   1   3   8    10191.95     9897.77    232.22 o 
   2   3   8      306.53      303.53     11.06 o 
   3   3   8      668.69      675.12     30.06 o 
   4   3   8     1053.03     1044.30     48.77 o 
   5   3   8     2904.24     2789.80     95.84 o 
   6   3   8     3276.44     3128.07    108.17 o 
   7   3   8      528.05      504.00     21.69 o 
   8   3   8      279.71      226.13     16.16 o 
   9   3   8        1.65        4.39     11.48 o 
 -10   4   8      451.93      497.20     23.68 o 
  -9   4   8       72.18       72.59     12.33 o 
  -8   4   8       66.52       65.78     10.92 o 
  -7   4   8      140.93      129.86     12.05 o 
  -6   4   8      147.68      194.51     11.63 o 
  -5   4   8      346.30      373.00     14.04 o 
  -4   4   8      830.98      878.71     37.57 o 
  -3   4   8     3794.75     3762.78    135.68 o 
  -2   4   8     2517.76     2551.06    109.59 o 
  -1   4   8     7630.15     7588.35    125.11 o 
   0   4   8      791.82      808.58     23.29 o 
   1   4   8     3603.10     3502.44    200.68 o 
   2   4   8    11046.40    10702.98    249.38 o 
   3   4   8       47.61       76.27      8.79 o 
   4   4   8     7113.08     6969.11    215.78 o 
   5   4   8      535.92      497.91     22.40 o 
   6   4   8     1181.59     1144.39     38.28 o 
   7   4   8      517.09      539.02     21.97 o 
   8   4   8      374.01      316.86     19.99 o 
   9   4   8      876.38      919.68     32.18 o 
 -10   5   8       20.39       28.92     12.05 o 
  -9   5   8      740.20      750.69     27.08 o 
  -8   5   8       29.49       41.96      9.64 o 
  -7   5   8     1038.15     1043.73     44.66 o 
  -6   5   8       31.55       33.17      9.50 o 
  -5   5   8     1149.98     1084.28     49.34 o 
  -4   5   8     1332.74     1268.86     49.48 o 
  -3   5   8      117.61      112.14      8.08 o 
  -2   5   8     4991.18     5282.02    156.80 o 
  -1   5   8      150.35      169.21      6.06 o 
   0   5   8        1.68        5.03      3.90 o 
   1   5   8     2018.23     2082.40    125.26 o 
   2   5   8     4022.02     4219.29    153.26 o 
   3   5   8       15.81       22.26      7.51 o 
   4   5   8     1946.83     1859.20     64.51 o 
   5   5   8     2951.08     2870.33    102.93 o 
   6   5   8       21.42       24.67      8.93 o 
   7   5   8     1679.29     1690.21     71.88 o 
   8   5   8        3.72      -19.28     19.28 o 
 -10   6   8      258.88      284.40     19.85 o 
  -9   6   8      181.64      190.68     15.88 o 
  -8   6   8        9.07       16.02      8.93 o 
  -7   6   8      204.62      197.06     19.56 o 
  -6   6   8     2456.36     2331.73     87.76 o 
  -5   6   8     1646.86     1551.70     57.84 o 
  -4   6   8     3062.86     3013.66    138.23 o 
  -3   6   8     1212.11     1277.94     49.76 o 
  -2   6   8      292.01      272.77     12.62 o 
  -1   6   8     5535.28     5259.39    114.46 o 
   0   6   8      168.16      162.02      7.23 o 
   1   6   8     5968.01     5768.37    125.43 o 
   2   6   8     2286.65     2299.41     79.39 o 
   3   6   8       65.14       73.15      9.92 o 
   4   6   8     1233.52     1385.97     56.43 o 
   5   6   8      958.70      923.36     35.58 o 
   6   6   8      566.25      542.42     20.56 o 
   7   6   8       14.34       29.91      9.64 o 
   8   6   8      191.01      163.89     17.15 o 
 -10   7   8      192.13      217.34     18.86 o 
  -9   7   8      147.14      144.32     15.31 o 
  -8   7   8       14.96       30.62     10.35 o 
  -7   7   8     2943.23     2885.64    105.76 o 
  -6   7   8      295.07      263.70     14.32 o 
  -5   7   8      483.86      449.99     19.56 o 
  -4   7   8       14.87        2.55      6.95 o 
  -3   7   8     4081.35     3935.89    162.19 o 
  -2   7   8     3002.20     3037.19    138.65 o 
  -1   7   8     2567.50     2469.89     67.63 o 
   0   7   8        0.70        3.04      4.54 o 
   1   7   8     1463.34     1477.11     40.04 o 
   2   7   8     5371.32     4971.82    187.57 o 
   3   7   8      137.60      143.05     10.49 o 
   4   7   8     2340.08     2467.41     87.62 o 
   5   7   8      740.74      728.85     24.95 o 
   6   7   8      194.02      187.14     14.46 o 
   7   7   8     1367.43     1286.30     49.05 o 
   8   7   8       23.13       39.84     20.27 o 
 -10   8   8       83.73       80.95     15.03 o 
  -9   8   8      903.49      909.19     40.97 o 
  -8   8   8       45.38       62.10     10.63 o 
  -7   8   8     1534.15     1442.96     57.13 o 
  -6   8   8     4380.14     4273.31    135.68 o 
  -5   8   8     1042.30     1025.58     40.83 o 
  -4   8   8     7506.45     7441.64    226.98 o 
  -3   8   8        0.42       17.44      6.95 o 
  -2   8   8     4529.53     4750.66    175.09 o 
  -1   8   8     1091.54     1092.16     33.18 o 
   0   8   8      268.03      339.46     10.67 o 
   1   8   8     2211.03     2146.34     56.62 o 
   2   8   8     1835.03     1911.94     67.06 o 
   3   8   8     1566.20     1559.64     59.83 o 
   4   8   8        8.67        7.23      7.23 o 
   5   8   8      580.33      551.92     28.35 o 
   6   8   8      118.25       96.55     13.75 o 
   7   8   8      831.82      756.36     46.78 o 
   8   8   8       83.23       75.71     14.74 o 
  -9   9   8       48.14       42.39     16.45 o 
  -8   9   8        2.38       11.91     10.07 o 
  -7   9   8      182.34      168.71     14.74 o 
  -6   9   8     2787.61     2616.13    114.98 o 
  -5   9   8      307.81      279.15     14.04 o 
  -4   9   8     2280.25     2155.08     80.81 o 
  -3   9   8      518.23      525.27     21.55 o 
  -2   9   8       95.75      119.37      9.64 o 
  -1   9   8     4175.43     3860.05    111.79 o 
   0   9   8        2.82       14.47     14.04 o 
   1   9   8     2968.18     3163.01     85.33 o 
   2   9   8     1945.05     2013.03     83.79 o 
   3   9   8       32.67       16.45      7.51 o 
   4   9   8     1534.63     1419.43     49.05 o 
   5   9   8      137.90      120.65     12.48 o 
   6   9   8      158.27      117.67     13.47 o 
   7   9   8      122.75      111.01     15.59 o 
  -9  10   8      419.47      456.37     23.11 o 
  -8  10   8        8.00       17.44     11.48 o 
  -7  10   8     2366.07     2142.75     90.88 o 
  -6  10   8       16.10       28.50     10.35 o 
  -5  10   8     1174.15     1181.11     43.81 o 
  -4  10   8      305.34      334.16     15.17 o 
  -3  10   8      246.69      281.56     13.33 o 
  -2  10   8     1066.66     1220.38     53.45 o 
  -1  10   8     1127.75     1104.25     34.76 o 
   0  10   8       25.14       50.24      6.14 o 
   1  10   8      171.19      150.48     10.28 o 
   2  10   8     3881.41     3660.85    120.79 o 
   3  10   8       37.03       40.97      8.22 o 
   4  10   8      950.18      937.54     44.94 o 
   5  10   8      959.79      916.28     32.61 o 
   6  10   8       14.18       -4.96      9.36 o 
   7  10   8     1232.07     1167.78     47.92 o 
  -9  11   8     1059.52     1082.58     44.09 o 
  -8  11   8       14.71        5.39     11.34 o 
  -7  11   8      637.55      596.58     24.24 o 
  -6  11   8      913.75      970.57     40.69 o 
  -5  11   8       47.84       43.52     10.49 o 
  -4  11   8     2718.34     2582.95     90.45 o 
  -3  11   8       40.07       76.84     12.05 o 
  -2  11   8     1264.24     1392.21     55.86 o 
  -1  11   8     1344.30     1332.21     44.60 o 
   0  11   8        3.21        3.97      5.21 o 
   1  11   8     2490.99     2508.43     66.51 o 
   2  11   8       34.92       41.68     11.06 o 
   3  11   8       14.66       13.18      9.07 o 
   4  11   8      510.92      450.55     27.08 o 
   5  11   8      551.83      486.85     21.55 o 
   6  11   8      109.17      107.61     14.18 o 
  -8  12   8        2.24       -1.98     13.75 o 
  -7  12   8       89.61       89.74     12.90 o 
  -6  12   8      446.22      455.80     20.13 o 
  -5  12   8      144.58      162.47     18.15 o 
  -4  12   8      156.20      177.50     12.90 o 
  -3  12   8     1889.32     1865.87     82.65 o 
  -2  12   8      169.75      135.82     11.77 o 
  -1  12   8     4673.02     4331.48    178.28 o 
   0  12   8       46.42       61.36      8.15 o 
   1  12   8     1111.24     1105.15     36.65 o 
   2  12   8     2720.28     2776.33    104.06 o 
   3  12   8        0.63       11.63      9.22 o 
   4  12   8     2335.56     2257.02     95.13 o 
   5  12   8       62.78       51.04     11.48 o 
   6  12   8      140.83      130.01     16.30 o 
  -8  13   8        4.57       25.24     14.89 o 
  -7  13   8     1082.10     1024.31     39.27 o 
  -6  13   8       32.32       44.80     12.90 o 
  -5  13   8       95.37       98.82     12.90 o 
  -4  13   8      848.43      788.26     28.78 o 
  -3  13   8       63.34       70.46     10.92 o 
  -2  13   8      448.59      453.11     18.71 o 
  -1  13   8        4.52        7.48      5.60 o 
   0  13   8      611.79      617.68     19.42 o 
   1  13   8      180.31      167.90     12.41 o 
   2  13   8     1832.61     1734.02     79.68 o 
   3  13   8       51.77       44.09     10.63 o 
   4  13   8      390.42      358.83     19.71 o 
   5  13   8      518.84      558.02     24.24 o 
  -7  14   8       95.12      115.97     14.18 o 
  -6  14   8      778.44      753.24     29.06 o 
  -5  14   8       21.28       24.67     10.07 o 
  -4  14   8     1363.61     1318.77     59.69 o 
  -3  14   8      236.46      234.49     15.31 o 
  -2  14   8      232.68      218.61     15.03 o 
  -1  14   8     1887.16     1993.30     61.60 o 
   0  14   8       10.53       10.79     12.62 o 
   1  14   8     2058.17     2117.62     62.40 o 
   2  14   8      151.82      191.82     19.85 o 
   3  14   8       74.61       79.39     13.75 o 
   4  14   8      862.64      834.90     41.54 o 
  -6  15   8      179.55      186.86     20.84 o 
  -5  15   8       73.42       56.71     12.05 o 
  -4  15   8       49.41       68.76     16.45 o 
  -3  15   8      543.06      496.49     21.83 o 
  -2  15   8      146.49      138.80     13.61 o 
  -1  15   8     1206.07     1177.86     36.63 o 
   0  15   8       42.36       40.39      9.00 o 
   1  15   8      169.15      192.04     10.93 o 
   2  15   8      979.82      989.57     40.55 o 
   3  15   8       21.60       32.89     11.48 o 
  -5  16   8        7.11       19.28     11.77 o 
  -4  16   8     1671.95     1664.55     67.77 o 
  -3  16   8        0.77       -6.24     11.34 o 
  -2  16   8      594.27      600.12     24.95 o 
  -1  16   8        9.84       18.96      8.30 o 
   0  16   8        8.62       21.40      8.78 o 
   1  16   8      184.79      189.54     13.40 o 
   2  16   8      447.03      497.91     24.67 o 
  -4  17   8      833.00      840.00     29.21 o 
  -3  17   8      456.27      455.66     22.54 o 
  -2  17   8        0.06        1.84      8.65 o 
  -1  17   8     1218.39     1187.70     37.00 o 
   0  17   8        0.18       16.64     11.20 o 
   1  17   8      338.76      335.52     15.64 o 
   0 -18   9      786.10      792.31     22.89 o 
  -2 -17   9      656.58      703.33     26.37 o 
  -1 -17   9       89.56       92.41      9.70 o 
   0 -17   9      160.68      178.87     11.63 o 
   1 -17   9     1795.22     1665.17     53.02 o 
   2 -17   9        3.84       16.45     11.63 o 
   3 -17   9      789.09      786.98     27.93 o 
  -4 -16   9       57.28       69.61     13.04 o 
  -3 -16   9      303.27      323.38     19.00 o 
  -2 -16   9      317.08      338.84     18.71 o 
  -1 -16   9      143.61      165.18     12.48 o 
   0 -16   9      387.22      389.50     14.16 o 
   1 -16   9      505.91      491.55     18.64 o 
   2 -16   9       49.29       69.75     16.16 o 
   3 -16   9        7.08       43.95     11.34 o 
   4 -16   9     1045.62     1070.38     56.14 o 
  -5 -15   9      639.13      679.09     28.50 o 
  -4 -15   9      319.74      278.72     19.14 o 
  -3 -15   9       10.33       15.74     12.33 o 
  -2 -15   9     3036.25     3051.23    111.86 o 
  -1 -15   9        0.03        3.89      6.66 o 
   0 -15   9      686.29      676.18     18.25 o 
   1 -15   9      416.44      431.12     40.41 o 
   2 -15   9        0.14        0.43      8.22 o 
   3 -15   9      911.89      858.01     37.71 o 
   4 -15   9      326.57      320.69     18.57 o 
   5 -15   9        0.33        1.56     12.48 o 
  -6 -14   9       94.28      101.79     15.45 o 
  -5 -14   9       61.07       53.31     15.03 o 
  -4 -14   9      339.82      336.28     18.57 o 
  -3 -14   9       79.32       98.82     12.62 o 
  -2 -14   9      651.56      634.01     21.97 o 
  -1 -14   9      434.85      506.05     15.70 o 
   0 -14   9       27.72       24.93      6.48 o 
   1 -14   9     3100.12     3277.21    144.32 o 
   2 -14   9       87.36       96.26     11.77 o 
   3 -14   9      832.66      912.02     45.65 o 
   4 -14   9      497.08      568.65     24.53 o 
   5 -14   9       10.04        2.84      9.64 o 
   6 -14   9     2464.53     2549.50    112.71 o 
  -6 -13   9       26.28       17.01     13.47 o 
  -5 -13   9      665.08      652.72     24.10 o 
  -4 -13   9       44.64       40.26     10.92 o 
  -3 -13   9       47.57       54.87      9.78 o 
  -2 -13   9     1054.28     1134.32     45.08 o 
  -1 -13   9      860.06      906.59     28.93 o 
   0 -13   9     1365.74     1233.62     38.08 o 
   1 -13   9      692.83      655.26     37.57 o 
   2 -13   9        7.18       50.33     10.35 o 
   3 -13   9       67.48       61.10      9.92 o 
   4 -13   9      838.29      919.39     36.29 o 
   5 -13   9       75.45       91.02     12.33 o 
   6 -13   9     1256.01     1363.71     54.02 o 
   7 -13   9      529.06      525.83     24.24 o 
  -7 -12   9      291.44      312.18     19.99 o 
  -6 -12   9        0.44       -0.85      9.36 o 
  -5 -12   9      117.37      129.30     18.71 o 
  -4 -12   9      510.63      553.20     20.27 o 
  -3 -12   9        4.61        1.84      8.08 o 
  -2 -12   9     7094.15     6308.45    238.32 o 
  -1 -12   9      552.98      552.17     15.92 o 
   0 -12   9      520.36      517.99     13.89 o 
   1 -12   9     4608.93     4589.01    142.85 o 
   2 -12   9        9.08       13.89      9.78 o 
   3 -12   9     1962.16     1866.72     83.79 o 
   4 -12   9       85.08      115.40     15.59 o 
   5 -12   9       87.55      120.65     12.33 o 
   6 -12   9      713.26      659.81     24.24 o 
   7 -12   9       96.02       66.49     14.32 o 
  -7 -11   9       42.73       53.16     11.77 o 
  -6 -11   9       31.71       25.24      9.78 o 
  -5 -11   9      310.74      347.48     17.15 o 
  -4 -11   9      105.75       88.47     10.63 o 
  -3 -11   9      398.20      400.93     17.15 o 
  -2 -11   9      193.18      166.02     11.63 o 
  -1 -11   9      560.81      731.88     40.90 o 
   0 -11   9       76.88       71.06      6.65 o 
   1 -11   9     3324.32     3405.71     80.34 o 
   2 -11   9      467.26      418.23     16.59 o 
   3 -11   9      380.14      372.15     17.86 o 
   4 -11   9     1359.71     1269.57     57.28 o 
   5 -11   9       38.66       45.37     10.49 o 
   6 -11   9     1219.09     1263.90     44.80 o 
   7 -11   9       36.45       65.22     12.33 o 
  -8 -10   9       52.50       48.49     15.59 o 
  -7 -10   9     1364.35     1308.42     50.05 o 
  -6 -10   9       11.51       17.01     10.35 o 
  -5 -10   9     1035.97     1086.40     44.09 o 
  -4 -10   9      127.03      151.41     11.77 o 
  -3 -10   9      243.33      271.21     14.04 o 
  -2 -10   9     3550.06     3650.93    164.17 o 
  -1 -10   9       44.74       78.73      6.15 o 
   0 -10   9      630.38      317.45    348.12 o 
   1 -10   9       46.89       45.53      5.50 o 
   2 -10   9        0.78        2.84      7.09 o 
   3 -10   9     1069.99     1021.19     41.40 o 
   4 -10   9      174.62      173.95     15.31 o 
   5 -10   9       20.23       36.58      9.22 o 
   6 -10   9      211.56      177.78     15.31 o 
   7 -10   9     1193.36     1292.97     55.57 o 
   8 -10   9      144.86      143.05     15.74 o 
  -8  -9   9      138.51      135.96     14.74 o 
  -7  -9   9      368.47      370.17     24.67 o 
  -6  -9   9       35.61       39.13     10.21 o 
  -5  -9   9      102.18       88.61     11.20 o 
  -4  -9   9      912.40     1001.76     39.27 o 
  -3  -9   9      226.07      250.09     13.18 o 
  -2  -9   9     4562.23     4926.45    187.99 o 
  -1  -9   9      726.76       99.05    383.57 o 
   0  -9   9        7.76        4.06      3.13 o 
   1  -9   9     3820.69     1144.48   1803.63 o 
   2  -9   9     1063.52     1041.89     39.70 o 
   3  -9   9     1360.19     1282.90     49.76 o 
   4  -9   9     1645.78     1687.09     71.88 o 
   5  -9   9        7.95        5.81      9.50 o 
   6  -9   9     2288.11     2330.32     86.91 o 
   7  -9   9       11.67       -0.99     10.07 o 
   8  -9   9       21.36       50.75     13.04 o 
  -9  -8   9       36.99       25.94     13.33 o 
  -8  -8   9      112.30      143.05     14.18 o 
  -7  -8   9      466.29      466.01     21.69 o 
  -6  -8   9        0.36        8.79      9.36 o 
  -5  -8   9     2737.82     2860.97     99.10 o 
  -4  -8   9     1120.76     1095.76     32.32 o 
  -3  -8   9     1091.73     1100.58     50.19 o 
  -2  -8   9        2.55        4.82      8.51 o 
  -1  -8   9      300.96      295.76     15.10 o 
   0  -8   9     1000.49     1012.10     30.34 o 
   1  -8   9     1551.39       93.23    785.56 o 
   2  -8   9     1334.59     1271.70     47.49 o 
   3  -8   9      483.23      509.25     21.27 o 
   4  -8   9     2090.22     2044.36     85.06 o 
   5  -8   9       51.72       58.69      9.78 o 
   6  -8   9     2799.62     2804.69     99.95 o 
   7  -8   9      754.46      815.05     32.04 o 
   8  -8   9       25.64       26.37     10.77 o 
  -9  -7   9      175.08      178.92     18.86 o 
  -8  -7   9       90.17       89.88     13.33 o 
  -7  -7   9     1986.28     2033.87     76.70 o 
  -6  -7   9      513.12      536.18     19.71 o 
  -5  -7   9      638.81      596.44     26.94 o 
  -4  -7   9     6643.65     6399.90    211.24 o 
  -3  -7   9      606.35      617.56     28.92 o 
  -2  -7   9     6026.24     6116.21    191.82 o 
  -1  -7   9       17.45       14.04      4.01 o 
   0  -7   9     1241.19     1257.69     67.41 o 
   1  -7   9     4250.22     3708.99    580.13 o 
   2  -7   9      783.36      784.43     25.52 o 
   3  -7   9     5961.66     5848.83    201.74 o 
   4  -7   9        0.88        5.25      6.95 o 
   5  -7   9      266.92      341.96     16.02 o 
   6  -7   9       55.02       50.61      9.92 o 
   7  -7   9      725.33      811.22     32.47 o 
   8  -7   9      181.71      160.20     15.03 o 
   9  -7   9      362.72      339.83     22.26 o 
  -9  -6   9      142.54      127.03     15.45 o 
  -8  -6   9      771.11      713.82     29.77 o 
  -7  -6   9       19.07       18.29     10.07 o 
  -6  -6   9        8.02       55.72     10.07 o 
  -5  -6   9     3622.72     3455.56    170.13 o 
  -4  -6   9      150.27      118.38      9.78 o 
  -3  -6   9      552.07      603.24     20.42 o 
  -2  -6   9     1902.52     1865.73     65.36 o 
  -1  -6   9     1703.43     1711.50     43.60 o 
   0  -6   9      481.48      452.78     24.81 o 
   1  -6   9     9708.53     9576.60    156.43 o 
   2  -6   9       12.92        5.95      5.67 o 
   3  -6   9     4339.91     4208.66    164.88 o 
   4  -6   9     2923.53     2959.36    144.75 o 
   5  -6   9        0.03        2.69      7.09 o 
   6  -6   9     4414.74     4418.91    140.35 o 
   7  -6   9        9.37       -1.56     10.07 o 
   8  -6   9      434.20      419.79     21.12 o 
   9  -6   9      518.98      550.08     26.23 o 
  -9  -5   9        0.08        6.24     15.17 o 
  -8  -5   9      265.27      241.01     17.01 o 
  -7  -5   9     1613.38     1624.43     69.89 o 
  -6  -5   9       13.01       20.27      9.07 o 
  -5  -5   9     2951.52     3081.00    102.36 o 
  -4  -5   9      164.21      137.52     10.07 o 
  -3  -5   9     1901.51     1991.20     74.86 o 
  -2  -5   9     3896.41     3880.88    144.75 o 
  -1  -5   9     2167.54     2108.56    118.66 o 
   0  -5   9     3322.38     3284.61    308.71 o 
   1  -5   9      812.80      270.40    351.24 o 
   2  -5   9     2086.59     2146.58     77.41 o 
   3  -5   9        7.13       15.45      6.24 o 
   4  -5   9    10082.62    10610.82    272.63 o 
   5  -5   9      100.50       98.67     10.49 o 
   6  -5   9     2043.63     2005.51     76.13 o 
   7  -5   9      701.26      767.41     29.35 o 
   8  -5   9       37.14       49.34     11.06 o 
   9  -5   9     1411.09     1479.82     65.36 o 
 -10  -4   9        3.01        4.39     12.33 o 
  -9  -4   9      102.49       97.26     16.30 o 
  -8  -4   9      380.71      397.96     19.14 o 
  -7  -4   9     1021.79      989.29     51.18 o 
  -6  -4   9        0.07       12.62     10.77 o 
  -5  -4   9     1057.58     1105.12     34.03 o 
  -4  -4   9     2295.54     2247.66     77.41 o 
  -3  -4   9      304.78      336.85     13.18 o 
  -2  -4   9    13254.60    13762.85    255.47 o 
  -1  -4   9      992.41      894.31     24.89 o 
   0  -4   9     1083.87     1109.30     28.82 o 
   1  -4   9     8506.66      163.67   4215.11 o 
   2  -4   9      140.25      132.56      8.79 o 
   3  -4   9     4252.10     3752.72    151.70 o 
   4  -4   9      446.16      520.02     21.97 o 
   5  -4   9       45.02       44.37      8.65 o 
   6  -4   9      625.34      622.52     28.35 o 
   7  -4   9      275.62      311.33     18.43 o 
   8  -4   9       67.08       87.33     14.46 o 
   9  -4   9       56.56       56.99     13.61 o 
 -10  -3   9     1135.69     1041.04     42.11 o 
  -9  -3   9      104.21      103.21     14.18 o 
  -8  -3   9     1340.11     1217.12     55.43 o 
  -7  -3   9       92.66       91.02     14.04 o 
  -6  -3   9        0.15        1.42      6.95 o 
  -5  -3   9      859.88      926.34     43.10 o 
  -4  -3   9     1315.55     1255.40     48.34 o 
  -3  -3   9      208.48      198.48      9.92 o 
  -2  -3   9      167.40      178.63      8.51 o 
  -1  -3   9     1787.97     1559.28    321.75 o 
   0  -3   9      735.89      277.78    379.10 o 
   1  -3   9    13542.62    13872.83    200.61 o 
   2  -3   9      198.47      193.24      9.07 o 
   3  -3   9     1198.14     1092.22     41.26 o 
   4  -3   9     4057.90     4108.28    164.17 o 
   5  -3   9      386.52      394.84     19.00 o 
   6  -3   9     2619.44     2577.28     87.33 o 
   7  -3   9      350.10      370.03     17.86 o 
   8  -3   9       30.30       15.03     11.34 o 
   9  -3   9     1531.56     1662.42     70.04 o 
 -10  -2   9      443.83      470.26     23.39 o 
  -9  -2   9      139.14      111.57     13.47 o 
  -8  -2   9       62.09       55.57     10.92 o 
  -7  -2   9     3389.18     3164.08    115.69 o 
  -6  -2   9      100.33      132.56     10.49 o 
  -5  -2   9     4735.58     4659.92    173.67 o 
  -4  -2   9     1577.54     1613.51     60.82 o 
  -3  -2   9      455.64      454.38     20.42 o 
  -2  -2   9     9374.92     9553.06    206.56 o 
  -1  -2   9        3.73       -7.22      9.92 o 
   0  -2   9     2742.75     2702.43    167.72 o 
   1  -2   9      594.53      654.28     16.30 o 
   2  -2   9       91.24       58.55      7.37 o 
   3  -2   9     1093.44     1242.35     46.22 o 
   4  -2   9     1355.91     1342.87     56.43 o 
   5  -2   9       50.46       32.75      7.51 o 
   6  -2   9       69.79       82.94     10.92 o 
   7  -2   9     1514.98     1511.44     72.73 o 
   8  -2   9       23.52       23.96      9.92 o 
   9  -2   9     1819.71     1786.05     78.40 o 
 -10  -1   9      208.28      207.70     17.86 o 
  -9  -1   9        0.72       -2.27      9.07 o 
  -8  -1   9      422.48      420.21     18.71 o 
  -7  -1   9     1075.90     1183.80     43.81 o 
  -6  -1   9      434.81      527.39     26.37 o 
  -5  -1   9      163.79      170.84     10.77 o 
  -4  -1   9     7022.04     7056.59    190.26 o 
  -3  -1   9       22.28       11.34      5.25 o 
  -2  -1   9     6871.88     6687.98    169.13 o 
  -1  -1   9     3349.26     3497.58     88.32 o 
   0  -1   9      734.43      700.20     21.03 o 
   1  -1   9    11800.67    12176.92    161.35 o 
   2  -1   9        5.45        3.97      6.52 o 
   3  -1   9     3217.48     3230.43    142.76 o 
   4  -1   9      992.76     1039.05     37.85 o 
   5  -1   9       50.55       43.24      8.22 o 
   6  -1   9     2360.18     2450.96     91.59 o 
   7  -1   9      340.58      335.15     17.01 o 
   8  -1   9        8.82        7.09     11.06 o 
   9  -1   9        0.63      -12.19     12.19 o 
 -10   0   9      725.20      730.55     27.93 o 
  -9   0   9       16.11       23.25     10.49 o 
  -8   0   9      617.80      586.51     20.98 o 
  -7   0   9      760.38      800.73     29.63 o 
  -6   0   9      177.91      175.09     11.34 o 
  -5   0   9     4028.54     4214.19    162.47 o 
  -4   0   9      471.61      489.40     19.14 o 
  -3   0   9        3.28        4.96      4.54 o 
  -2   0   9      712.82      692.28     24.95 o 
  -1   0   9        9.52      100.20     17.86 o 
   0   0   9      725.39      835.17     22.24 o 
   1   0   9     1618.32     1604.99     41.09 o 
   2   0   9     1118.37     1029.41     44.09 o 
   3   0   9       67.05       98.39      8.22 o 
   4   0   9     4702.50     4626.89    175.80 o 
   5   0   9      321.12      313.46     13.61 o 
   6   0   9     1723.01     1717.29     69.33 o 
   7   0   9      604.07      671.86     22.54 o 
   8   0   9       53.66       62.38     16.02 o 
   9   0   9     1506.49     1399.58     59.12 o 
 -10   1   9      281.76      261.57     19.28 o 
  -9   1   9       63.17       57.42     11.63 o 
  -8   1   9        0.14        0.71     15.17 o 
  -7   1   9     2942.02     2730.82     98.67 o 
  -6   1   9      130.88      162.33     12.48 o 
  -5   1   9     2650.48     2520.43     94.14 o 
  -4   1   9     4824.06     5024.56    158.93 o 
  -3   1   9        7.54       21.83      4.68 o 
  -2   1   9    10882.00    10533.70    213.37 o 
  -1   1   9     1375.85     1718.25     43.22 o 
   0   1   9     1856.99     1958.42     55.09 o 
   1   1   9     2616.21     2401.28     75.82 o 
   2   1   9      217.17      227.26     10.07 o 
   3   1   9     3004.00     2935.54    137.66 o 
   4   1   9      432.61      493.08     17.01 o 
   5   1   9       62.31       37.71      8.51 o 
   6   1   9      500.54      496.63     18.29 o 
   7   1   9     1919.13     1960.57     86.91 o 
   8   1   9        6.82       24.24     13.61 o 
   9   1   9      899.61      831.21     38.42 o 
 -10   2   9      396.62      378.11     21.55 o 
  -9   2   9       74.34       70.32     12.33 o 
  -8   2   9      537.76      533.06     20.27 o 
  -7   2   9       14.65       12.48      9.92 o 
  -6   2   9      735.37      745.58     32.18 o 
  -5   2   9      973.57     1043.45     43.10 o 
  -4   2   9     4614.76     4285.78    160.20 o 
  -3   2   9      549.31      557.02     22.68 o 
  -2   2   9     2515.35     2414.67    111.29 o 
  -1   2   9     4267.22     4330.16     97.02 o 
   0   2   9       87.91      111.61      5.31 o 
   1   2   9    17902.90    17707.27    241.86 o 
   2   2   9      573.51      657.26     30.20 o 
   3   2   9     1609.59     1484.64     47.49 o 
   4   2   9     3909.01     3874.93    158.64 o 
   5   2   9        5.60        4.54      8.51 o 
   6   2   9     4846.58     4800.42    219.04 o 
   7   2   9      259.49      237.04     16.45 o 
   8   2   9      567.83      536.33     23.11 o 
   9   2   9      190.99      207.27     19.14 o 
 -10   3   9     1125.87     1068.68     52.60 o 
  -9   3   9       24.30       25.38     11.77 o 
  -8   3   9      401.74      434.39     20.13 o 
  -7   3   9     2342.03     2286.65     83.79 o 
  -6   3   9      162.99      146.17     10.77 o 
  -5   3   9     3602.58     3677.01    151.98 o 
  -4   3   9       98.30      121.22      8.79 o 
  -3   3   9       35.34       53.59      7.37 o 
  -2   3   9     5727.38     6189.22    170.55 o 
  -1   3   9     1475.33     1410.08     36.17 o 
   0   3   9      969.67      994.33     48.49 o 
   1   3   9      849.17      828.18     22.20 o 
   2   3   9     1557.82     1549.01     65.50 o 
   3   3   9      576.94      570.07     21.55 o 
   4   3   9     7296.68     7405.06    224.99 o 
   5   3   9       15.78       22.97      9.07 o 
   6   3   9     1470.64     1406.81     57.42 o 
   7   3   9      324.83      343.94     18.29 o 
   8   3   9       39.30       30.62     12.33 o 
 -10   4   9        0.10       10.07     11.63 o 
  -9   4   9      138.94      160.91     18.15 o 
  -8   4   9      140.91      164.03     13.75 o 
  -7   4   9     1584.26     1720.27     67.63 o 
  -6   4   9       34.36       35.73     10.92 o 
  -5   4   9       40.45       43.67      7.94 o 
  -4   4   9     2897.39     2957.80    136.53 o 
  -3   4   9      596.61      611.04     24.24 o 
  -2   4   9    13359.34    12687.65    255.90 o 
  -1   4   9      878.30      909.70     28.59 o 
   0   4   9     2015.97     2071.61     58.06 o 
   1   4   9     8867.60     8570.15    149.41 o 
   2   4   9      286.91      325.23     13.47 o 
   3   4   9     4720.21     4415.08    178.92 o 
   4   4   9      533.76      542.71     19.28 o 
   5   4   9       63.16       74.01     10.35 o 
   6   4   9      876.67      915.99     28.92 o 
   7   4   9     1069.21      988.86     44.37 o 
   8   4   9       58.39       67.06     12.33 o 
 -10   5   9      956.64      879.70     40.55 o 
  -9   5   9        0.07       12.90     15.74 o 
  -8   5   9     1137.22     1126.52     50.33 o 
  -7   5   9        8.48       20.27     10.07 o 
  -6   5   9       63.60       55.72      9.36 o 
  -5   5   9      617.71      603.67     18.01 o 
  -4   5   9      388.99      389.87     16.59 o 
  -3   5   9     1627.28     1594.37     54.16 o 
  -2   5   9       96.33      102.50      8.22 o 
  -1   5   9     4521.86     4637.57    254.91 o 
   0   5   9       54.12       57.80      4.91 o 
   1   5   9     7160.26     7025.50    138.22 o 
   2   5   9     1711.44     1604.44     60.11 o 
   3   5   9     2392.22     2079.80     66.07 o 
   4   5   9     2371.58     2387.59     92.72 o 
   5   5   9       76.64       92.15     10.35 o 
   6   5   9     2824.64     2734.37     96.41 o 
   7   5   9       57.03       65.50     11.06 o 
   8   5   9        0.15       -5.25     12.48 o 
 -10   6   9      576.96      544.41     25.38 o 
  -9   6   9      151.36      151.13     15.17 o 
  -8   6   9      194.57      211.52     15.31 o 
  -7   6   9     3159.92     2933.70    102.79 o 
  -6   6   9      303.74      286.38     14.46 o 
  -5   6   9     5872.71     5550.11    204.86 o 
  -4   6   9     1102.38      960.79     37.57 o 
  -3   6   9      396.39      403.91     14.60 o 
  -2   6   9     5565.35     5382.82    172.11 o 
  -1   6   9       20.42       28.82      5.03 o 
   0   6   9      639.09      718.02     21.00 o 
   1   6   9        0.32        9.80      8.01 o 
   2   6   9     3112.44     3000.19    141.63 o 
   3   6   9       28.15       17.01      7.09 o 
   4   6   9     1156.56     1162.39     53.31 o 
   5   6   9      133.43      115.97     11.20 o 
   6   6   9      113.19      113.28     14.04 o 
   7   6   9      878.70      932.30     51.32 o 
   8   6   9        0.28        0.71     12.76 o 
 -10   7   9       66.04       95.41     15.31 o 
  -9   7   9       93.61       90.03     12.90 o 
  -8   7   9      243.65      274.61     17.01 o 
  -7   7   9      497.40      514.49     19.99 o 
  -6   7   9      735.30      720.06     41.11 o 
  -5   7   9     1014.27      946.19     22.68 o 
  -4   7   9     7081.49     6608.30    220.74 o 
  -3   7   9      374.72      362.65     14.74 o 
  -2   7   9     2593.17     2556.73     93.43 o 
  -1   7   9     1133.39     1055.46     29.62 o 
   0   7   9      501.76      553.61     12.41 o 
   1   7   9     3451.61     3189.22    102.55 o 
   2   7   9      133.83      114.98     10.63 o 
   3   7   9     1134.58     1156.01     36.44 o 
   4   7   9      414.85      417.52     19.71 o 
   5   7   9      114.04      117.53     12.48 o 
   6   7   9     1313.47     1341.74     51.89 o 
   7   7   9       50.32       42.25     11.06 o 
  -9   8   9       58.93       57.56     13.61 o 
  -8   8   9      537.30      522.57     28.50 o 
  -7   8   9      700.00      737.78     29.63 o 
  -6   8   9      596.48      614.58     21.97 o 
  -5   8   9     1634.03     1608.83     56.99 o 
  -4   8   9       18.95       28.07      8.65 o 
  -3   8   9      236.29      246.68     12.05 o 
  -2   8   9      762.20      813.21     38.99 o 
  -1   8   9     1143.42     1153.55     35.80 o 
   0   8   9       21.31       15.17      4.51 o 
   1   8   9      674.35      668.93     19.79 o 
   2   8   9      110.73      142.48     11.20 o 
   3   8   9        9.60       -0.85      6.95 o 
   4   8   9      622.72      641.52     33.88 o 
   5   8   9        3.00        2.55      7.66 o 
   6   8   9      891.80      861.55     31.90 o 
   7   8   9      640.06      615.01     25.66 o 
  -9   9   9      342.41      351.74     22.26 o 
  -8   9   9       47.95       33.32     11.34 o 
  -7   9   9     2054.47     1991.34     67.63 o 
  -6   9   9        8.19        6.38      8.79 o 
  -5   9   9      780.09      760.33     27.08 o 
  -4   9   9     1558.22     1498.82     56.00 o 
  -3   9   9      161.98      162.90     10.77 o 
  -2   9   9     6131.32     6133.36    209.11 o 
  -1   9   9       12.61       10.07      5.01 o 
   0   9   9      148.52      156.76      8.01 o 
   1   9   9     2948.66     3046.62     93.00 o 
   2   9   9      921.77      962.78     48.49 o 
   3   9   9      854.82      798.75     39.98 o 
   4   9   9      435.80      434.25     22.54 o 
   5   9   9       42.20       40.26     10.77 o 
   6   9   9      211.12      220.74     17.72 o 
   7   9   9      790.08      790.81     28.92 o 
  -9  10   9      205.64      206.28     18.71 o 
  -8  10   9       59.00       78.68     12.62 o 
  -7  10   9        0.94       18.15      9.92 o 
  -6  10   9      263.41      249.80     15.59 o 
  -5  10   9      110.40      107.89     11.06 o 
  -4  10   9      855.50      840.00     38.42 o 
  -3  10   9       38.80       50.47     11.77 o 
  -2  10   9      867.68      860.70     40.97 o 
  -1  10   9     1609.39     1711.61    146.66 o 
   0  10   9        5.10        3.85      5.80 o 
   1  10   9     4737.51     4462.85    136.86 o 
   2  10   9        0.20       -4.39      7.51 o 
   3  10   9      543.58      461.75     19.56 o 
   4  10   9     1036.45      994.11     45.23 o 
   5  10   9        2.96        5.53      8.93 o 
   6  10   9     1564.10     1508.03     60.11 o 
  -8  11   9       43.83       50.90     11.77 o 
  -7  11   9      930.56      879.84     41.40 o 
  -6  11   9       67.22       77.55     11.34 o 
  -5  11   9      794.64      846.95     36.58 o 
  -4  11   9        6.90       -1.70      9.07 o 
  -3  11   9       29.21       43.52      8.79 o 
  -2  11   9     2423.13     2296.86     82.09 o 
  -1  11   9      975.16     1016.02     28.99 o 
   0  11   9      381.15      363.93     11.42 o 
   1  11   9      136.43      133.88      8.40 o 
   2  11   9      845.77      849.93     36.58 o 
   3  11   9      109.59      111.57     11.34 o 
   4  11   9     1119.92     1087.68     49.05 o 
   5  11   9      184.64      161.34     14.60 o 
   6  11   9      530.58      529.24     24.95 o 
  -8  12   9       19.20       24.10     11.48 o 
  -7  12   9     1043.19     1050.68     49.62 o 
  -6  12   9        0.20       12.62     12.05 o 
  -5  12   9      108.82      120.93     12.19 o 
  -4  12   9      873.51      847.94     36.15 o 
  -3  12   9        4.91        2.98      8.65 o 
  -2  12   9     4459.73     4382.90    214.22 o 
  -1  12   9      240.83      247.09     22.26 o 
   0  12   9       41.62       76.89      8.42 o 
   1  12   9     2157.86     2197.57     63.84 o 
   2  12   9      276.36      300.84     15.59 o 
   3  12   9      743.40      772.24     24.95 o 
   4  12   9       85.37       61.95     12.05 o 
   5  12   9      122.32       90.59     14.04 o 
  -7  13   9       33.65       47.64     12.05 o 
  -6  13   9      105.89      120.79     13.61 o 
  -5  13   9      234.08      247.53     15.74 o 
  -4  13   9      417.37      409.16     19.14 o 
  -3  13   9       34.86       27.50      8.36 o 
  -2  13   9        0.95       -5.95     11.34 o 
  -1  13   9     2256.58     2204.57     58.44 o 
   0  13   9        3.57        5.49      7.15 o 
   1  13   9     2480.85     2426.36     65.94 o 
   2  13   9      188.64      174.24     14.60 o 
   3  13   9      152.18      122.49     14.18 o 
   4  13   9     1214.26     1205.21     45.65 o 
   5  13   9        1.13        4.68     13.04 o 
  -7  14   9      590.00      539.87     29.35 o 
  -6  14   9       51.39       16.73     18.86 o 
  -5  14   9      444.47      394.98     20.13 o 
  -4  14   9      185.64      181.75     14.04 o 
  -3  14   9       20.17       26.65     10.21 o 
  -2  14   9     1535.20     1615.50     64.22 o 
  -1  14   9       17.21       19.30     10.49 o 
   0  14   9      477.79      501.61     15.62 o 
   1  14   9      147.35      167.02     10.73 o 
   2  14   9      243.88      211.10     16.02 o 
   3  14   9      124.78      108.88     13.47 o 
   4  14   9      501.85      506.84     23.82 o 
  -6  15   9        0.40      -15.59     18.57 o 
  -5  15   9       15.78       22.54     10.77 o 
  -4  15   9      955.94      938.53     36.29 o 
  -3  15   9        0.04      -10.35     10.35 o 
  -2  15   9     1653.88     1741.68     81.80 o 
  -1  15   9      248.26      260.91     17.08 o 
   0  15   9        8.02       -2.98      7.72 o 
   1  15   9     1565.74     1588.46     46.28 o 
   2  15   9       25.01       21.27     10.77 o 
   3  15   9      356.19      265.40     22.12 o 
  -5  16   9      634.65      598.99     26.51 o 
  -4  16   9       69.91       84.50     13.61 o 
  -3  16   9        3.78       30.48     13.33 o 
  -2  16   9       21.38       24.53     11.06 o 
  -1  16   9      508.34      546.15     16.34 o 
   0  16   9      147.61      155.44     12.28 o 
   1  16   9      583.56      579.92     17.79 o 
  -2  17   9      993.00      970.86     36.29 o 
  -1  17   9        7.09       27.73      8.55 o 
  -2 -17  10      831.83      897.85     49.62 o 
  -1 -17  10        8.07       -1.85      7.03 o 
   0 -17  10      854.46      887.19     29.59 o 
   1 -17  10       14.19        7.86      8.69 o 
   2 -17  10      334.86      347.77     24.67 o 
  -3 -16  10      128.12      118.24     19.99 o 
  -2 -16  10      830.52      862.97     34.45 o 
  -1 -16  10        3.08       12.17      9.00 o 
   0 -16  10      505.17      524.45     15.69 o 
   1 -16  10      534.87      613.49     70.53 o 
   2 -16  10        5.11       14.89     11.20 o 
   3 -16  10     1539.03     1616.92     58.27 o 
   4 -16  10        0.32       -4.54     15.74 o 
  -4 -15  10       12.88       21.83     10.49 o 
  -3 -15  10     1104.67     1072.37     45.93 o 
  -2 -15  10       20.88       16.16      9.50 o 
  -1 -15  10       40.81       52.10      9.92 o 
   0 -15  10      445.46      460.03     23.32 o 
   1 -15  10      489.70      492.85     31.05 o 
   2 -15  10      426.99      402.21     19.28 o 
   3 -15  10      422.41      487.70     21.97 o 
   4 -15  10      262.36      287.66     18.71 o 
   5 -15  10        4.02        1.98      9.64 o 
  -5 -14  10     1356.42     1502.36     60.11 o 
  -4 -14  10       22.94       10.92     10.07 o 
  -3 -14  10      357.09      366.20     19.00 o 
  -2 -14  10     1691.44     1710.63     72.59 o 
  -1 -14  10       20.27       25.68      6.68 o 
   0 -14  10     1207.28     1249.80     38.05 o 
   1 -14  10        7.50       14.81      7.84 o 
   2 -14  10      509.24      473.09     19.99 o 
   3 -14  10     1166.30     1140.84     44.52 o 
   4 -14  10      188.84      227.40     18.01 o 
   5 -14  10      672.08      730.84     26.23 o 
   6 -14  10        1.67       18.86     11.63 o 
  -6 -13  10      684.85      758.91     41.68 o 
  -5 -13  10        8.11        0.00     13.33 o 
  -4 -13  10       30.48       30.20      9.22 o 
  -3 -13  10      406.64      425.88     20.42 o 
  -2 -13  10      451.35      472.24     19.56 o 
  -1 -13  10        0.71       18.86     14.39 o 
   0 -13  10      171.48      180.34      9.47 o 
   1 -13  10     1321.80     1360.17     60.04 o 
   2 -13  10      221.44      193.66     14.04 o 
   3 -13  10     2317.06     2480.31     92.58 o 
   4 -13  10       26.53       17.30     11.48 o 
   5 -13  10      337.67      374.99     19.42 o 
   6 -13  10     1781.77     1816.25     72.45 o 
  -7 -12  10       59.36       28.64     12.76 o 
  -6 -12  10      157.09      139.36     14.60 o 
  -5 -12  10      957.53     1039.90     44.94 o 
  -4 -12  10        0.82       -3.12      8.22 o 
  -3 -12  10     1633.13     1499.95     66.21 o 
  -2 -12  10      852.71      763.73     22.83 o 
  -1 -12  10        3.72        9.50      6.16 o 
   0 -12  10     2093.77     1996.60     88.54 o 
   1 -12  10      839.70      758.98     24.46 o 
   2 -12  10      621.77      622.10     30.48 o 
   3 -12  10       38.16       14.46     10.35 o 
   4 -12  10     1010.04     1015.23     45.65 o 
   5 -12  10      209.23      227.69     16.45 o 
   6 -12  10     1690.38     1579.91     64.65 o 
   7 -12  10        3.24        8.08     11.91 o 
  -7 -11  10      139.79      136.10     15.59 o 
  -6 -11  10      150.97      157.79     15.88 o 
  -5 -11  10      728.58      726.58     32.61 o 
  -4 -11  10      145.82      155.95     13.04 o 
  -3 -11  10      276.79      281.13     15.17 o 
  -2 -11  10     4876.88     4694.51    212.52 o 
  -1 -11  10       18.39       21.26      8.36 o 
   0 -11  10     2534.57      966.96   1275.67 o 
   1 -11  10     1518.04     1387.81     38.51 o 
   2 -11  10      790.37      708.86     28.35 o 
   3 -11  10     3438.78     3320.03    106.90 o 
   4 -11  10        9.18       10.49      8.36 o 
   5 -11  10     1373.91     1501.80     52.88 o 
   6 -11  10      135.17      135.53     15.17 o 
   7 -11  10       42.74       42.39     15.31 o 
  -8 -10  10      630.75      608.35     27.65 o 
  -7 -10  10        3.99        2.84     13.75 o 
  -6 -10  10      418.33      437.79     21.12 o 
  -5 -10  10      359.29      351.17     22.12 o 
  -4 -10  10      391.67      374.85     16.87 o 
  -3 -10  10     1418.53     1484.64     67.91 o 
  -2 -10  10      921.00      926.20     33.60 o 
  -1 -10  10      221.66       44.11    101.37 o 
   0 -10  10      169.99      125.08     93.00 o 
   1 -10  10     1585.34      369.86    794.42 o 
   2 -10  10      710.21      745.87     30.20 o 
   3 -10  10     2490.38     2713.53     97.82 o 
   4 -10  10      304.96      310.77     16.87 o 
   5 -10  10      311.98      286.24     16.16 o 
   6 -10  10     1773.99     1878.49     74.15 o 
   7 -10  10        0.75       -5.10     13.18 o 
  -8  -9  10      181.97      167.86     16.59 o 
  -7  -9  10      501.19      491.67     24.10 o 
  -6  -9  10        1.91        1.56      9.50 o 
  -5  -9  10     2912.61     3004.30    104.91 o 
  -4  -9  10      118.75      123.34     11.06 o 
  -3  -9  10     2955.73     2990.97    104.77 o 
  -2  -9  10     1180.87     1148.22     50.75 o 
  -1  -9  10       24.08       15.50      6.38 o 
   0  -9  10     3362.14     3738.76    112.20 o 
   1  -9  10       81.54       27.33     40.33 o 
   2  -9  10     3676.28     3571.68    172.82 o 
   3  -9  10      606.53      598.71     23.82 o 
   4  -9  10      187.57      180.19     12.19 o 
   5  -9  10      925.79      901.96     27.79 o 
   6  -9  10      568.09      607.07     21.97 o 
   7  -9  10      112.32      108.03     15.03 o 
   8  -9  10       18.05       19.42     12.19 o 
  -8  -8  10      292.25      298.29     18.86 o 
  -7  -8  10      188.01      201.88     15.74 o 
  -6  -8  10      953.37      985.89     36.44 o 
  -5  -8  10     1393.91     1431.19     59.83 o 
  -4  -8  10      658.22      631.74     20.42 o 
  -3  -8  10      137.54      148.86     11.20 o 
  -2  -8  10     6026.69     6140.59    205.00 o 
  -1  -8  10       53.05       42.23      5.76 o 
   0  -8  10     1842.10     1899.70     94.00 o 
   1  -8  10     2220.89     2229.11     77.05 o 
   2  -8  10     1241.49     1301.33     54.72 o 
   3  -8  10     5130.90     5056.60    196.92 o 
   4  -8  10      380.32      433.12     16.45 o 
   5  -8  10     2635.74     2729.97    101.08 o 
   6  -8  10      770.78      837.31     32.89 o 
   7  -8  10        1.94       11.91     13.04 o 
   8  -8  10      795.83      817.89     35.58 o 
  -9  -7  10       34.10       36.44     12.48 o 
  -8  -7  10      696.10      672.71     36.29 o 
  -7  -7  10        5.58       -3.97     10.92 o 
  -6  -7  10     1293.88     1320.61     51.04 o 
  -5  -7  10     2570.71     2764.42     95.98 o 
  -4  -7  10      364.44      403.06     16.16 o 
  -3  -7  10     3357.04     3190.87    159.35 o 
  -2  -7  10       22.02       21.27      7.37 o 
  -1  -7  10      207.80      191.92      7.47 o 
   0  -7  10      693.71      714.13     22.45 o 
   1  -7  10     4390.43     4276.09    115.13 o 
   2  -7  10       26.14       27.22      7.37 o 
   3  -7  10      633.46      721.06     27.79 o 
   4  -7  10     2963.80     2882.09    106.47 o 
   5  -7  10      334.03      333.31     18.43 o 
   6  -7  10     2085.40     2119.36     91.16 o 
   7  -7  10       40.71       28.50     10.35 o 
   8  -7  10      396.19      429.71     21.41 o 
  -9  -6  10       80.53       93.43     18.86 o 
  -8  -6  10       63.42      101.37     14.60 o 
  -7  -6  10      882.68      902.24     25.24 o 
  -6  -6  10      113.77       99.10     11.77 o 
  -5  -6  10     1941.90     1906.27     80.53 o 
  -4  -6  10     1042.38     1098.45     41.11 o 
  -3  -6  10     3476.96     3638.73    153.54 o 
  -2  -6  10     3074.69     3183.50    142.62 o 
  -1  -6  10       48.65       49.37      4.94 o 
   0  -6  10     4276.29     4242.66    108.67 o 
   1  -6  10       24.74       40.18      5.21 o 
   2  -6  10     1410.99     1455.58     52.74 o 
   3  -6  10     2163.84     2413.82     87.90 o 
   4  -6  10     1670.78     1866.15     71.03 o 
   5  -6  10      637.38      737.22     36.01 o 
   6  -6  10       43.01       60.68     10.63 o 
   7  -6  10       77.10       97.96     19.28 o 
   8  -6  10      231.79      232.93     17.58 o 
  -9  -5  10       15.22       31.33     13.89 o 
  -8  -5  10      926.04      922.66     40.97 o 
  -7  -5  10      568.64      559.29     20.42 o 
  -6  -5  10     2491.20     2576.29     91.02 o 
  -5  -5  10      242.13      270.93     13.89 o 
  -4  -5  10       30.95       47.92      7.94 o 
  -3  -5  10       48.20       38.42      8.65 o 
  -2  -5  10     1715.76     1827.16     71.03 o 
  -1  -5  10       88.46       58.23      5.06 o 
   0  -5  10      248.02      245.72      7.67 o 
   1  -5  10     5231.44      602.25   2481.02 o 
   2  -5  10        2.66        8.79      5.67 o 
   3  -5  10     4891.72     4985.57    185.30 o 
   4  -5  10      132.83      121.78     10.35 o 
   5  -5  10      104.17      120.79     11.63 o 
   6  -5  10     2850.79     2606.77     94.85 o 
   7  -5  10      164.70      155.24     13.61 o 
   8  -5  10     1238.04     1273.97     48.91 o 
  -9  -4  10       67.90       55.72     12.33 o 
  -8  -4  10     1685.19     1669.66     72.87 o 
  -7  -4  10       47.87       42.11     10.21 o 
  -6  -4  10     1763.53     1766.20     70.60 o 
  -5  -4  10     1267.19     1301.05     55.57 o 
  -4  -4  10      491.98      588.92     23.96 o 
  -3  -4  10     1465.10     1379.87     52.03 o 
  -2  -4  10      632.47      630.75     24.67 o 
  -1  -4  10       92.42      120.43      5.96 o 
   0  -4  10     4254.56     4414.30    112.50 o 
   1  -4  10     2792.23      247.20   1451.61 o 
   2  -4  10      925.19      959.94     41.96 o 
   3  -4  10       54.87       47.64      7.80 o 
   4  -4  10     2823.53     2867.63     97.82 o 
   5  -4  10       40.83       31.76      7.94 o 
   6  -4  10     1856.33     1949.51     69.04 o 
   7  -4  10      198.52      181.47     14.74 o 
   8  -4  10       48.95       54.30     12.62 o 
 -10  -3  10       93.11      105.76     15.88 o 
  -9  -3  10      162.79      181.19     16.30 o 
  -8  -3  10        7.01        9.78     11.20 o 
  -7  -3  10      518.39      498.76     22.40 o 
  -6  -3  10        0.58       17.30      8.08 o 
  -5  -3  10     1535.73     1441.69     62.10 o 
  -4  -3  10      247.73      242.71     11.48 o 
  -3  -3  10      520.61      519.88     17.15 o 
  -2  -3  10     7199.75     7162.91    190.97 o 
  -1  -3  10      147.82      102.54    102.50 o 
   0  -3  10     3926.72     3948.93    138.09 o 
   1  -3  10      480.92      436.38     35.16 o 
   2  -3  10      136.54      179.77      9.64 o 
   3  -3  10     5733.11     6033.13    186.86 o 
   4  -3  10       25.64       38.85      7.94 o 
   5  -3  10     1183.20     1265.89     43.52 o 
   6  -3  10      359.39      434.53     18.86 o 
   7  -3  10        2.17       -1.28      9.07 o 
   8  -3  10      878.98      855.46     34.31 o 
   9  -3  10      252.19      228.68     18.57 o 
 -10  -2  10      257.56      264.12     19.56 o 
  -9  -2  10       41.37       58.13     12.76 o 
  -8  -2  10     1386.12     1321.18     52.31 o 
  -7  -2  10       11.36       14.89     10.07 o 
  -6  -2  10      421.91      470.97     19.42 o 
  -5  -2  10      717.13      787.97     32.47 o 
  -4  -2  10      450.96      465.58     15.31 o 
  -3  -2  10     1238.81     1213.86     44.23 o 
  -2  -2  10      500.63      601.68     26.23 o 
  -1  -2  10      371.66      447.50     28.99 o 
   0  -2  10      895.85     1009.57     26.68 o 
   1  -2  10     4075.05     4111.82    262.42 o 
   2  -2  10      102.29      164.88      9.22 o 
   3  -2  10     3138.99     3209.59    137.80 o 
   4  -2  10     1440.86     1421.13     51.75 o 
   5  -2  10      108.32      117.25     10.77 o 
   6  -2  10     2819.15     2711.12    102.36 o 
   7  -2  10        5.35       15.88      9.78 o 
   8  -2  10     1509.81     1422.69     80.67 o 
   9  -2  10      152.36      131.85     17.01 o 
 -10  -1  10      268.00      264.41     19.14 o 
  -9  -1  10       12.75       18.86     10.21 o 
  -8  -1  10      173.17      146.59     13.75 o 
  -7  -1  10      757.09      803.00     32.61 o 
  -6  -1  10      231.89      230.81     13.33 o 
  -5  -1  10     6392.48     6240.12    211.24 o 
  -4  -1  10      448.99      432.83     14.04 o 
  -3  -1  10     2334.30     2187.55     73.58 o 
  -2  -1  10     7047.21     6901.49    186.01 o 
  -1  -1  10      176.27      192.57      6.31 o 
   0  -1  10    11262.62    11347.90    161.79 o 
   1  -1  10      144.91      170.55     14.82 o 
   2  -1  10     1756.38     1834.39     63.51 o 
   3  -1  10      931.72      996.66     38.42 o 
   4  -1  10     1449.71     1369.10     54.87 o 
   5  -1  10      591.16      617.56     28.07 o 
   6  -1  10      548.58      539.30     19.42 o 
   7  -1  10       99.91       91.87     12.33 o 
   8  -1  10       48.87       65.92     14.18 o 
   9  -1  10      667.07      674.70     29.77 o 
 -10   0  10       24.99       45.51     21.27 o 
  -9   0  10       71.86      117.67     18.57 o 
  -8   0  10      276.32      285.96     16.73 o 
  -7   0  10      464.64      480.33     18.01 o 
  -6   0  10      382.97      421.35     22.54 o 
  -5   0  10      883.46      842.84     34.17 o 
  -4   0  10     4534.67     4580.81    166.44 o 
  -3   0  10       78.50       72.87      7.80 o 
  -2   0  10    13748.98    13915.40    258.73 o 
  -1   0  10       11.61       23.83      4.01 o 
   0   0  10     8659.00     8546.14    204.65 o 
   1   0  10      995.95      879.82     29.06 o 
   2   0  10      962.85     1063.86     42.11 o 
   3   0  10     5745.04     5941.97    193.38 o 
   4   0  10      199.34      234.92     12.48 o 
   5   0  10      824.40      915.85     38.28 o 
   6   0  10     1480.31     1518.10     67.48 o 
   7   0  10        8.49       28.07     10.49 o 
   8   0  10      545.39      576.02     23.68 o 
 -10   1  10      788.08      803.00     40.55 o 
  -9   1  10        0.11       -9.36      9.36 o 
  -8   1  10     1215.24     1155.73     50.90 o 
  -7   1  10       21.20       27.93      8.93 o 
  -6   1  10       79.29      106.05     10.35 o 
  -5   1  10     3894.57     3864.01    156.66 o 
  -4   1  10     1221.61     1158.85     45.51 o 
  -3   1  10     2744.66     2487.68     84.64 o 
  -2   1  10      176.65      174.66      9.22 o 
  -1   1  10      218.56      263.95      7.41 o 
   0   1  10      158.71      166.82      7.66 o 
   1   1  10     1869.06     1898.72     52.67 o 
   2   1  10     2020.43     2085.62     75.56 o 
   3   1  10     1278.32     1238.67     46.50 o 
   4   1  10     2228.57     2432.67     90.31 o 
   5   1  10       82.88       96.41     11.06 o 
   6   1  10     3478.19     3448.76    131.28 o 
   7   1  10       90.86       89.32     12.48 o 
   8   1  10      507.75      465.30     23.39 o 
 -10   2  10      579.39      538.45     24.95 o 
  -9   2  10       29.10       72.59     12.76 o 
  -8   2  10      377.30      381.65     18.57 o 
  -7   2  10     1162.13     1199.25     46.50 o 
  -6   2  10       95.46       80.53      9.78 o 
  -5   2  10     4700.21     4615.40    176.51 o 
  -4   2  10      310.36      296.59     12.05 o 
  -3   2  10      788.86      666.90     29.35 o 
  -2   2  10     6200.17     5950.05    169.56 o 
  -1   2  10      250.49      291.57      7.51 o 
   0   2  10     4181.58     4165.96    127.95 o 
   1   2  10      498.86      482.36     12.40 o 
   2   2  10       58.77      123.91      8.93 o 
   3   2  10     2301.28     2146.86     83.50 o 
   4   2  10      904.51      859.00     38.99 o 
   5   2  10      565.12      570.35     23.39 o 
   6   2  10      189.62      182.18     13.75 o 
   7   2  10      395.66      399.23     19.56 o 
   8   2  10       51.09      -13.47     22.54 o 
 -10   3  10       18.51       13.75     14.60 o 
  -9   3  10       10.81        8.22     16.87 o 
  -8   3  10      647.82      674.27     27.79 o 
  -7   3  10      385.38      392.28     18.01 o 
  -6   3  10      539.40      517.19     26.23 o 
  -5   3  10       41.41       34.31      7.51 o 
  -4   3  10      659.15      708.86     25.38 o 
  -3   3  10      773.46      739.06     31.62 o 
  -2   3  10     5171.60     4898.38    167.86 o 
  -1   3  10      333.06      342.77     10.62 o 
   0   3  10     1843.94     1937.80     49.90 o 
   1   3  10     8748.38     9301.06    156.14 o 
   2   3  10       18.98       31.76      6.52 o 
   3   3  10     5372.94     5198.09    185.30 o 
   4   3  10     1229.28     1150.77     46.93 o 
   5   3  10        4.65       12.48      8.22 o 
   6   3  10     1859.45     1916.48     84.64 o 
   7   3  10      120.94      115.69     14.32 o 
   8   3  10      918.58      870.48     41.26 o 
 -10   4  10      594.69      598.00     26.23 o 
  -9   4  10       23.50       41.40     11.63 o 
  -8   4  10     1208.30     1182.95     40.26 o 
  -7   4  10      140.42      144.04     12.33 o 
  -6   4  10       36.28       41.68      8.79 o 
  -5   4  10     1420.78     1419.71     57.98 o 
  -4   4  10      398.49      399.94     16.02 o 
  -3   4  10     1064.23     1022.18     39.27 o 
  -2   4  10      587.84      531.08     20.70 o 
  -1   4  10      237.36      278.06      7.81 o 
   0   4  10      957.06     1049.13     33.53 o 
   1   4  10      647.73      654.78     16.38 o 
   2   4  10      321.92      372.58     14.32 o 
   3   4  10       19.71       47.21      8.36 o 
   4   4  10     3749.41     3623.42    181.04 o 
   5   4  10      985.48      945.20     38.85 o 
   6   4  10     1770.91     1830.85     78.83 o 
   7   4  10      115.86       96.41     14.89 o 
   8   4  10       25.13       23.82     14.60 o 
 -10   5  10       76.29       52.46     15.03 o 
  -9   5  10       77.80       76.98     13.89 o 
  -8   5  10      110.65      116.54     13.47 o 
  -7   5  10      651.86      624.22     25.24 o 
  -6   5  10     1416.18     1461.39     61.10 o 
  -5   5  10     1979.24     2000.41     69.89 o 
  -4   5  10       79.86       68.33      8.93 o 
  -3   5  10        6.61       11.91      6.10 o 
  -2   5  10     4089.01     3778.38    149.29 o 
  -1   5  10       70.63       76.79      5.31 o 
   0   5  10     2633.63     2640.94     61.85 o 
   1   5  10     2031.52     1952.19     72.80 o 
   2   5  10        7.76        0.57      6.38 o 
   3   5  10     3353.75     3130.34    104.34 o 
   4   5  10      470.81      491.81     19.71 o 
   5   5  10     1542.83     1584.45     67.63 o 
   6   5  10      135.69      140.07     14.04 o 
   7   5  10      173.28      173.67     15.74 o 
   8   5  10      217.15      281.28     18.86 o 
 -10   6  10      374.40      393.42     22.54 o 
  -9   6  10       32.66       35.02     12.48 o 
  -8   6  10     1242.97     1302.89     52.60 o 
  -7   6  10      191.21      175.80     15.31 o 
  -6   6  10     1733.39     1673.91     69.89 o 
  -5   6  10       37.81       53.02      9.50 o 
  -4   6  10     1821.20     1733.59     71.45 o 
  -3   6  10     5089.00     4966.15    179.48 o 
  -2   6  10     1201.15     1309.84     49.34 o 
  -1   6  10       76.73       87.30      5.86 o 
   0   6  10        4.09       12.55      6.88 o 
   1   6  10     3718.89     3821.72    214.79 o 
   2   6  10     2201.66     2258.44     87.62 o 
   3   6  10     1694.25     1577.22     64.93 o 
   4   6  10      608.45      636.56     27.79 o 
   5   6  10      265.99      286.38     15.88 o 
   6   6  10     2085.56     2093.13     89.88 o 
   7   6  10        7.71        3.83     10.21 o 
  -9   7  10        0.32        5.39     10.49 o 
  -8   7  10      576.20      531.93     21.97 o 
  -7   7  10      696.51      675.26     27.79 o 
  -6   7  10        6.71        9.50      9.64 o 
  -5   7  10     4049.00     3714.16    180.05 o 
  -4   7  10       67.27       78.12      9.78 o 
  -3   7  10      743.38      830.93     33.03 o 
  -2   7  10     1946.83     1764.64     71.60 o 
  -1   7  10      373.22      316.02     14.04 o 
   0   7  10     2736.60     2885.00     79.86 o 
   1   7  10        8.17       11.13      5.31 o 
   2   7  10     2021.84     2080.37     75.71 o 
   3   7  10      341.20      312.18     14.89 o 
   4   7  10      184.27      182.32     13.47 o 
   5   7  10      235.95      248.10     15.45 o 
   6   7  10      262.40      253.49     17.30 o 
   7   7  10       90.28       91.44     16.30 o 
  -9   8  10        4.22       22.26     16.59 o 
  -8   8  10      116.46      118.10     14.04 o 
  -7   8  10      571.60      564.11     24.81 o 
  -6   8  10     1118.89     1052.52     44.66 o 
  -5   8  10       32.63       42.53      9.64 o 
  -4   8  10     2107.57     2023.52     74.71 o 
  -3   8  10      133.71      139.79     11.34 o 
  -2   8  10     6618.45     6277.26    214.22 o 
  -1   8  10      107.62      140.91      7.07 o 
   0   8  10     1568.89     1596.15     57.13 o 
   1   8  10     2980.99     2981.67     74.43 o 
   2   8  10      143.12      143.62     11.06 o 
   3   8  10     4277.77     4419.19    205.85 o 
   4   8  10       36.41       42.67      9.50 o 
   5   8  10     1314.97     1278.50     47.35 o 
   6   8  10     1097.39     1090.09     41.26 o 
   7   8  10        0.25       19.99     13.33 o 
  -9   9  10       30.29       49.34     13.04 o 
  -8   9  10      698.61      669.31     33.88 o 
  -7   9  10      154.79      140.78     14.04 o 
  -6   9  10      375.27      409.58     18.01 o 
  -5   9  10     2187.56     2019.83     87.47 o 
  -4   9  10        4.09        8.65      8.08 o 
  -3   9  10     2544.34     2385.04     80.95 o 
  -2   9  10       95.19      111.01     11.06 o 
  -1   9  10        5.80       13.63      5.73 o 
   0   9  10      267.22      275.30      9.66 o 
   1   9  10     1490.33     1524.40     43.69 o 
   2   9  10      124.90      137.94     11.63 o 
   3   9  10      805.33      752.95     24.67 o 
   4   9  10     1335.96     1268.44     51.75 o 
   5   9  10       29.22       31.05     14.32 o 
   6   9  10     2047.04     2025.50     68.05 o 
  -8  10  10      128.21      144.47     16.16 o 
  -7  10  10      722.31      680.51     24.10 o 
  -6  10  10        0.42       11.77      9.64 o 
  -5  10  10     2459.92     2458.34     99.38 o 
  -4  10  10      573.02      616.57     31.05 o 
  -3  10  10      831.46      794.64     26.65 o 
  -2  10  10     4387.91     4019.25    192.67 o 
  -1  10  10       35.39       53.41      6.21 o 
   0  10  10     1981.66     1968.65     56.89 o 
   1  10  10      136.76      133.98      8.32 o 
   2  10  10      340.60      379.67     17.72 o 
   3  10  10     1135.18     1145.81     43.52 o 
   4  10  10      351.84      349.61     19.28 o 
   5  10  10       63.80       62.52     12.19 o 
   6  10  10      217.76      216.20     18.86 o 
  -8  11  10      317.81      288.51     19.42 o 
  -7  11  10      317.36      327.64     19.42 o 
  -6  11  10      227.11      246.40     17.01 o 
  -5  11  10        3.28       17.30     10.92 o 
  -4  11  10      608.62      605.09     20.27 o 
  -3  11  10      342.37      348.34     20.56 o 
  -2  11  10     3719.66     3396.87    119.66 o 
  -1  11  10        8.56       12.51      6.03 o 
   0  11  10      497.50      527.57     13.88 o 
   1  11  10     2274.33     2377.10     63.81 o 
   2  11  10        2.32       20.13      8.36 o 
   3  11  10     1748.45     1830.14     84.64 o 
   4  11  10      336.19      343.51     18.43 o 
   5  11  10       81.10       84.92     13.33 o 
  -8  12  10      687.31      613.59     26.23 o 
  -7  12  10      218.23      247.96     17.72 o 
  -6  12  10       29.75       27.65     11.06 o 
  -5  12  10     1106.36     1044.58     40.97 o 
  -4  12  10       36.37       28.78      9.64 o 
  -3  12  10      825.86      807.25     25.24 o 
  -2  12  10       36.96       55.01     11.91 o 
  -1  12  10      578.09      575.78     51.68 o 
   0  12  10      674.15      691.59     19.18 o 
   1  12  10      787.11      792.64     23.91 o 
   2  12  10       41.66       75.42     12.90 o 
   3  12  10       15.55       -8.22      9.07 o 
   4  12  10      901.93      958.95     43.24 o 
   5  12  10        3.05        0.71     12.90 o 
  -7  13  10      329.82      339.26     20.98 o 
  -6  13  10       71.31       83.93     14.04 o 
  -5  13  10      779.78      737.50     34.31 o 
  -4  13  10      112.78      121.50     12.48 o 
  -3  13  10       65.09       56.00     11.20 o 
  -2  13  10     1741.64     1698.01     62.81 o 
  -1  13  10        0.19        7.74      6.81 o 
   0  13  10      635.81      784.18     31.54 o 
   1  13  10     1037.02     1036.53     34.80 o 
   2  13  10        2.52       10.63     13.61 o 
   3  13  10     1173.71     1156.30     48.20 o 
   4  13  10       44.03       29.77     16.02 o 
  -6  14  10      438.44      499.04     23.53 o 
  -5  14  10      419.60      437.51     21.41 o 
  -4  14  10      347.57      309.35     18.15 o 
  -3  14  10      319.77      328.20     18.71 o 
  -2  14  10      852.37      898.41     40.12 o 
  -1  14  10        6.59       -8.74      8.74 o 
   0  14  10       25.11       28.61      7.92 o 
   1  14  10     1047.48     1051.17     28.26 o 
   2  14  10       33.87       31.47     13.75 o 
   3  14  10      969.11     1004.32     39.55 o 
  -5  15  10     1494.66     1384.27     68.48 o 
  -4  15  10        1.46        1.28      9.64 o 
  -3  15  10      372.94      394.55     20.42 o 
  -2  15  10      400.25      372.44     19.71 o 
  -1  15  10       77.42       79.14      8.51 o 
   0  15  10      666.98      658.86     17.69 o 
   1  15  10       19.60       37.15      8.12 o 
   2  15  10      119.65      130.71     14.46 o 
  -4  16  10      268.73      251.36     19.42 o 
  -3  16  10       12.20        4.39     14.74 o 
  -2  16  10     1360.44     1358.18     51.75 o 
  -1  16  10        1.55        5.25      7.66 o 
   0  16  10      396.49      442.48     15.99 o 
   0 -17  11       58.41       55.32     10.07 o 
  -3 -16  11     1233.15     1247.60     56.99 o 
  -2 -16  11       29.27       49.90     13.47 o 
  -1 -16  11      314.34      343.22     14.13 o 
   0 -16  11      692.13      718.65     22.75 o 
   1 -16  11        3.35       11.43      8.86 o 
   2 -16  11      606.02      545.54     25.52 o 
   3 -16  11       32.70       40.41     16.16 o 
  -4 -15  11       42.94       57.70     12.33 o 
  -3 -15  11       16.59       18.57     11.48 o 
  -2 -15  11      222.35      224.71     16.16 o 
  -1 -15  11       79.99       59.13      8.17 o 
   0 -15  11     1198.04     1239.33     38.19 o 
   1 -15  11        2.24        6.87      8.00 o 
   2 -15  11      113.09      120.93     13.61 o 
   3 -15  11      800.80      876.86     38.00 o 
   4 -15  11        9.97       27.08     13.04 o 
  -5 -14  11      120.28      124.62     15.74 o 
  -4 -14  11       38.03       45.79     11.34 o 
  -3 -14  11     1393.91     1439.13     59.12 o 
  -2 -14  11        2.48       -8.51      8.51 o 
  -1 -14  11      602.91      617.92     29.21 o 
   0 -14  11       40.73       43.17      7.06 o 
   1 -14  11      108.01      124.72      9.57 o 
   2 -14  11      652.18      659.24     28.50 o 
   3 -14  11      785.82      840.99     37.57 o 
   4 -14  11        4.94       30.62     10.77 o 
   5 -14  11      300.18      331.18     19.99 o 
  -6 -13  11        0.86       21.27     15.74 o 
  -5 -13  11      783.11      831.21     31.62 o 
  -4 -13  11       86.54       94.28     14.32 o 
  -3 -13  11     1273.50     1332.38     58.98 o 
  -2 -13  11      159.99      187.57     14.60 o 
  -1 -13  11      159.69      187.61      9.76 o 
   0 -13  11     1616.49     1625.33     44.85 o 
   1 -13  11       95.43      125.11     10.88 o 
   2 -13  11     2094.56     2047.05     84.07 o 
   3 -13  11      132.87      112.99     12.90 o 
   4 -13  11       22.95       39.98     10.49 o 
   5 -13  11      847.91      968.87     37.00 o 
   6 -13  11      104.95      103.07     14.46 o 
  -6 -12  11      952.75      840.57     40.41 o 
  -5 -12  11        4.58       24.95     10.35 o 
  -4 -12  11      167.98      206.85     15.59 o 
  -3 -12  11       22.56       46.36     10.35 o 
  -2 -12  11      128.00      132.42     12.19 o 
  -1 -12  11      258.62      272.79     22.54 o 
   0 -12  11     1493.57      796.44    679.66 o 
   1 -12  11      241.60      213.69     10.38 o 
   2 -12  11        8.35        3.69      8.51 o 
   3 -12  11     2268.36     2377.53     92.72 o 
   4 -12  11      234.27      241.44     15.88 o 
   5 -12  11     2253.84     2364.34     86.76 o 
   6 -12  11      307.09      331.04     19.71 o 
  -7 -11  11        0.09      -12.05     12.05 o 
  -6 -11  11      447.60      422.48     27.50 o 
  -5 -11  11      410.70      441.20     20.70 o 
  -4 -11  11        0.30       28.07     11.77 o 
  -3 -11  11     2648.08     2534.75     97.11 o 
  -2 -11  11        9.72        9.50      7.94 o 
  -1 -11  11     1268.12      447.21    667.32 o 
   0 -11  11     1959.92      525.52    771.53 o 
   1 -11  11      191.23      152.83     12.62 o 
   2 -11  11     2199.53     2044.64     84.92 o 
   3 -11  11        0.69       -8.36      9.64 o 
   4 -11  11       12.94       21.27      8.93 o 
   5 -11  11        1.47       21.12     11.77 o 
   6 -11  11      255.48      249.66     18.15 o 
   7 -11  11      131.47      157.51     15.59 o 
  -7 -10  11        4.94       15.74     12.48 o 
  -6 -10  11       98.90       98.96     12.48 o 
  -5 -10  11     1129.07     1234.84     58.84 o 
  -4 -10  11      169.86      185.15     13.04 o 
  -3 -10  11     2670.73     2569.20    101.93 o 
  -2 -10  11      114.19      118.52     11.20 o 
  -1 -10  11        6.12       14.98      5.53 o 
   0 -10  11     3891.21     3950.68    337.35 o 
   1 -10  11      270.89      161.05    124.41 o 
   2 -10  11     2246.74     2346.76     96.69 o 
   3 -10  11      943.80     1008.43     36.58 o 
   4 -10  11       38.31       52.88     10.07 o 
   5 -10  11     2118.56     2208.67     83.22 o 
   6 -10  11       42.03       51.46     12.05 o 
   7 -10  11      106.65      134.12     15.17 o 
  -8  -9  11      371.80      365.21     21.41 o 
  -7  -9  11        3.70       -5.81      8.51 o 
  -6  -9  11     1167.47     1108.66     45.23 o 
  -5  -9  11       20.77       38.56     10.92 o 
  -4  -9  11        3.89       32.61      9.50 o 
  -3  -9  11      141.37      172.96     12.48 o 
  -2  -9  11      221.78      264.55     13.47 o 
  -1  -9  11     1806.30     1902.54    113.35 o 
   0  -9  11      487.53      528.12     17.08 o 
   1  -9  11      213.65      224.31     12.90 o 
   2  -9  11      128.23      115.40     10.49 o 
   3  -9  11     1752.90     1754.72     67.91 o 
   4  -9  11        0.85       -0.99     10.49 o 
   5  -9  11     1495.32     1524.20     60.54 o 
   6  -9  11      784.94      839.86     29.35 o 
   7  -9  11        4.37       10.49     10.21 o 
  -8  -8  11      415.41      422.77     23.25 o 
  -7  -8  11        0.20        1.84      8.51 o 
  -6  -8  11      213.34      231.66     15.03 o 
  -5  -8  11      696.59      664.91     26.09 o 
  -4  -8  11       46.77       57.98      9.92 o 
  -3  -8  11     6504.97     6785.23    230.38 o 
  -2  -8  11      148.03      160.49     11.63 o 
  -1  -8  11     1243.93     1284.03     35.47 o 
   0  -8  11     2121.66     2249.10     57.43 o 
   1  -8  11      225.37      258.47     13.61 o 
   2  -8  11     3522.12     3225.75    161.90 o 
   3  -8  11       54.34       69.33      9.36 o 
   4  -8  11        0.21      -14.46     14.46 o 
   5  -8  11      223.52      181.33     15.45 o 
   6  -8  11      334.00      365.77     24.10 o 
   7  -8  11      201.38      158.08     15.74 o 
   8  -8  11       53.56       46.22     14.04 o 
  -8  -7  11       27.98       28.35     12.33 o 
  -7  -7  11       11.93       40.41     14.60 o 
  -6  -7  11      584.40      618.41     28.21 o 
  -5  -7  11      478.84      523.57     25.94 o 
  -4  -7  11        9.13       17.58      8.22 o 
  -3  -7  11      248.22      251.93     13.47 o 
  -2  -7  11     6566.31     6441.72    212.52 o 
  -1  -7  11      677.54      666.79     19.26 o 
   0  -7  11     4215.70     4087.25    119.13 o 
   1  -7  11     1398.86     1428.45    154.18 o 
   2  -7  11     1839.07     1636.62     67.63 o 
   3  -7  11     3001.96     3089.36    110.58 o 
   4  -7  11      157.02      150.70     12.33 o 
   5  -7  11     1946.34     1847.30     73.15 o 
   6  -7  11       46.95       39.98     10.35 o 
   7  -7  11       97.89       78.40     17.30 o 
   8  -7  11     1209.98     1324.01     57.84 o 
  -9  -6  11       12.24       15.31     12.48 o 
  -8  -6  11      688.30      662.79     24.67 o 
  -7  -6  11       64.17       61.95     11.63 o 
  -6  -6  11     1790.21     1721.12     63.66 o 
  -5  -6  11      809.90      910.46     34.73 o 
  -4  -6  11      439.77      459.20     16.87 o 
  -3  -6  11     2363.75     2454.37     87.05 o 
  -2  -6  11     1092.44     1058.05     44.23 o 
  -1  -6  11      269.27      281.43     11.06 o 
   0  -6  11      396.74      420.72     10.89 o 
   1  -6  11     3455.99     3237.85    108.50 o 
   2  -6  11     1031.58     1069.96     45.08 o 
   3  -6  11      853.70      953.14     37.43 o 
   4  -6  11      131.72      140.35     11.20 o 
   5  -6  11      103.07       90.03     11.77 o 
   6  -6  11      705.97      773.51     31.76 o 
   7  -6  11      219.67      235.48     17.58 o 
   8  -6  11     1646.84     1835.25     91.87 o 
  -9  -5  11      409.37      385.90     22.12 o 
  -8  -5  11      297.77      296.59     19.00 o 
  -7  -5  11      141.77      116.96     12.90 o 
  -6  -5  11        0.22       -5.25      8.93 o 
  -5  -5  11     1437.93     1465.22     53.59 o 
  -4  -5  11      595.05      583.68     20.27 o 
  -3  -5  11      370.91      404.62     14.60 o 
  -2  -5  11      129.28      103.49      8.51 o 
  -1  -5  11       54.28       65.60      5.21 o 
   0  -5  11     8770.89     8703.47    161.98 o 
   1  -5  11      507.40      249.82    293.82 o 
   2  -5  11     3348.22     3284.02    154.11 o 
   3  -5  11      745.89      751.82     28.50 o 
   4  -5  11      229.54      204.15     12.48 o 
   5  -5  11     2131.54     2240.86     85.63 o 
   6  -5  11      653.47      690.57     25.94 o 
   7  -5  11      413.94      445.87     22.54 o 
   8  -5  11       35.05       35.73     15.03 o 
  -9  -4  11      473.12      502.44     23.53 o 
  -8  -4  11      563.92      592.33     22.97 o 
  -7  -4  11       74.23       91.59     11.63 o 
  -6  -4  11     2747.31     2826.94     98.11 o 
  -5  -4  11       50.18       59.69      9.50 o 
  -4  -4  11      257.48      267.24     12.76 o 
  -3  -4  11       97.81       92.72      8.65 o 
  -2  -4  11     1417.74     1448.06     54.16 o 
  -1  -4  11     2332.77     2444.53     60.80 o 
   0  -4  11     3848.26     3828.65    106.63 o 
   1  -4  11     1064.24      425.27    377.97 o 
   2  -4  11       89.31       74.29      8.65 o 
   3  -4  11     4816.34     4766.11    184.87 o 
   4  -4  11       10.99       18.71      7.80 o 
   5  -4  11     3339.87     3215.68    109.73 o 
   6  -4  11     1112.99     1096.89     47.64 o 
   7  -4  11       97.17      129.72     13.89 o 
   8  -4  11     2175.72     2215.62     92.29 o 
  -9  -3  11        4.50       -8.08     11.06 o 
  -8  -3  11     2353.19     2328.33     95.70 o 
  -7  -3  11        0.54        8.79      9.22 o 
  -6  -3  11     1972.14     1998.28     84.35 o 
  -5  -3  11      472.27      499.89     31.19 o 
  -4  -3  11       45.75       62.66      8.65 o 
  -3  -3  11     6049.82     5979.40    185.30 o 
  -2  -3  11      454.76      469.98     20.56 o 
  -1  -3  11     3187.31       23.05   1544.61 o 
   0  -3  11     3404.85      225.66   1711.55 o 
   1  -3  11      462.44      442.64     26.51 o 
   2  -3  11     3105.58     3126.65    139.36 o 
   3  -3  11      887.71      927.48     33.46 o 
   4  -3  11      150.71      147.59     11.20 o 
   5  -3  11        7.78       11.34      8.51 o 
   6  -3  11      332.95      348.76     17.01 o 
   7  -3  11       29.48       41.54     10.63 o 
   8  -3  11      994.26     1033.10     39.55 o 
  -9  -2  11      609.80      685.75     28.78 o 
  -8  -2  11        9.93        5.67     10.77 o 
  -7  -2  11      207.10      195.65     13.89 o 
  -6  -2  11      291.76      287.66     14.60 o 
  -5  -2  11     1656.57     1803.20     71.31 o 
  -4  -2  11      356.55      386.90     21.97 o 
  -3  -2  11     3873.93     3991.04    156.52 o 
  -2  -2  11      594.66      565.11     22.12 o 
  -1  -2  11       20.04       30.82      8.86 o 
   0  -2  11    11021.67    10544.12    328.27 o 
   1  -2  11      169.15      190.34     12.41 o 
   2  -2  11     3078.39     3128.64    142.76 o 
   3  -2  11     2260.57     2509.52     93.57 o 
   4  -2  11       64.58       75.14      9.78 o 
   5  -2  11     3001.26     3048.53    114.84 o 
   6  -2  11       12.00       11.91     10.21 o 
   7  -2  11      524.27      517.33     23.82 o 
   8  -2  11      346.03      354.71     20.70 o 
 -10  -1  11       11.92        2.69     13.89 o 
  -9  -1  11      361.93      358.12     20.56 o 
  -8  -1  11      922.47      908.48     47.78 o 
  -7  -1  11      146.58      128.30     13.04 o 
  -6  -1  11     2190.90     2110.85     84.64 o 
  -5  -1  11       83.94       87.76      9.64 o 
  -4  -1  11      183.90      190.40     12.76 o 
  -3  -1  11     1937.26     1863.03     65.36 o 
  -2  -1  11     1004.38     1034.09     43.38 o 
  -1  -1  11     4822.29     4949.06    266.04 o 
   0  -1  11      888.16      912.26     51.46 o 
   1  -1  11      838.45      997.34     30.67 o 
   2  -1  11       86.91      101.65      8.51 o 
   3  -1  11     2067.92     2207.82     75.99 o 
   4  -1  11        2.98       17.44      7.51 o 
   5  -1  11     1134.49     1124.68     29.91 o 
   6  -1  11      745.75      732.40     31.05 o 
   7  -1  11       55.07       51.32     11.06 o 
   8  -1  11     2284.55     2419.77     88.61 o 
 -10   0  11       45.37       43.95     12.76 o 
  -9   0  11       42.89       49.90     12.48 o 
  -8   0  11      631.20      629.90     26.94 o 
  -7   0  11       20.02       19.71     10.21 o 
  -6   0  11      554.10      554.05     19.00 o 
  -5   0  11     2431.02     2419.77     88.32 o 
  -4   0  11        4.42       -0.28      6.24 o 
  -3   0  11     7792.00     7415.27    214.93 o 
  -2   0  11      320.83      370.88     12.90 o 
  -1   0  11     3806.55     3849.86    106.10 o 
   0   0  11     5202.86     4871.08    118.99 o 
   1   0  11       78.68       73.31      5.50 o 
   2   0  11     4134.83     4352.84    169.99 o 
   3   0  11      189.81      159.64     11.06 o 
   4   0  11       15.89       14.04      7.09 o 
   5   0  11      920.86      833.62     31.19 o 
   6   0  11      468.20      502.58     23.68 o 
   7   0  11      206.87      192.10     15.45 o 
   8   0  11      450.44      497.62     23.96 o 
 -10   1  11        2.50      -17.44     17.44 o 
  -9   1  11      450.93      446.58     23.53 o 
  -8   1  11        2.44        4.96      9.50 o 
  -7   1  11      445.21      423.19     17.72 o 
  -6   1  11      948.44      974.97     39.98 o 
  -5   1  11     1270.17     1185.79     53.16 o 
  -4   1  11      205.41      231.51     12.33 o 
  -3   1  11      113.74       99.95      8.79 o 
  -2   1  11     1286.22     1362.29     46.78 o 
  -1   1  11       24.37       21.21     10.63 o 
   0   1  11     8072.44     7727.46    205.36 o 
   1   1  11      100.09      142.85      6.78 o 
   2   1  11     1144.36     1230.02     54.58 o 
   3   1  11     2868.35     2645.05     94.28 o 
   4   1  11       88.84       71.03      9.36 o 
   5   1  11     3556.57     3271.40    108.46 o 
   6   1  11      104.55      115.54     11.91 o 
   7   1  11      128.90      114.41     14.46 o 
   8   1  11      584.17      591.33     25.80 o 
 -10   2  11        2.91        1.56     10.77 o 
  -9   2  11       70.82       53.45     17.86 o 
  -8   2  11     1507.22     1497.40     66.92 o 
  -7   2  11       95.65       92.86     11.48 o 
  -6   2  11     2296.78     2329.89     74.01 o 
  -5   2  11      696.57      689.44     25.38 o 
  -4   2  11      332.40      388.31     13.75 o 
  -3   2  11     6302.07     6121.03    197.49 o 
  -2   2  11       34.46       50.61      7.23 o 
  -1   2  11     2550.85     2778.77     87.16 o 
   0   2  11        2.92       20.85     15.24 o 
   1   2  11     2807.10     2723.62     74.48 o 
   2   2  11      790.63      784.85     38.14 o 
   3   2  11     3796.85     3828.14    174.95 o 
   4   2  11       64.78       60.68      8.93 o 
   5   2  11      219.41      191.53     15.03 o 
   6   2  11     1229.57     1329.40     63.23 o 
   7   2  11       33.06       44.37     12.05 o 
   8   2  11     1607.18     1643.57     80.24 o 
 -10   3  11        7.25        8.93     15.31 o 
  -9   3  11      326.04      387.89     20.84 o 
  -8   3  11      563.34      522.86     21.27 o 
  -7   3  11       57.96       54.44     10.63 o 
  -6   3  11       43.14       47.35      9.50 o 
  -5   3  11     1301.63     1237.67     53.31 o 
  -4   3  11      126.50      134.12      9.92 o 
  -3   3  11     3825.66     3515.53    149.00 o 
  -2   3  11     1773.15     1673.77     68.05 o 
  -1   3  11     1325.96     1448.81     39.83 o 
   0   3  11     8194.00     7837.58    151.76 o 
   1   3  11      196.66      206.60      7.67 o 
   2   3  11     2359.01     2324.08     83.65 o 
   3   3  11      570.69      604.23     32.04 o 
   4   3  11        7.70       12.48      7.51 o 
   5   3  11     1251.82     1195.85     55.15 o 
   6   3  11      291.17      533.92     21.83 o 
   7   3  11       34.79       63.66     11.91 o 
   8   3  11       31.90       27.22     12.90 o 
 -10   4  11        0.15      -13.04     13.04 o 
  -9   4  11      553.53      579.42     24.24 o 
  -8   4  11      854.96      876.72     36.29 o 
  -7   4  11       75.83       88.04     10.63 o 
  -6   4  11     2616.83     2705.30    103.07 o 
  -5   4  11      169.94      163.32     11.63 o 
  -4   4  11      113.15      134.68      9.78 o 
  -3   4  11       77.83       72.87      8.22 o 
  -2   4  11      637.21      647.05     24.38 o 
  -1   4  11       13.34       14.05      4.01 o 
   0   4  11     4095.36     3850.47    110.33 o 
   1   4  11     3217.08     3110.82    171.05 o 
   2   4  11        4.95       46.50     13.47 o 
   3   4  11     3785.19     4138.48    181.89 o 
   4   4  11       43.31       36.15      8.93 o 
   5   4  11     1218.79     1251.71     51.75 o 
   6   4  11      586.82      604.52     22.12 o 
   7   4  11       22.15       28.35     11.34 o 
  -9   5  11       10.88      -11.34     13.04 o 
  -8   5  11     1858.35     1826.46     76.56 o 
  -7   5  11       59.83       89.46     12.48 o 
  -6   5  11     2447.47     2507.39    100.52 o 
  -5   5  11      726.30      707.44     30.91 o 
  -4   5  11      493.09      526.12     19.42 o 
  -3   5  11     1100.29     1096.04     47.64 o 
  -2   5  11      132.48      145.46     10.21 o 
  -1   5  11      437.67      474.49     13.73 o 
   0   5  11     1188.86     1206.48     35.02 o 
   1   5  11     2291.41     2303.36     60.25 o 
   2   5  11     3533.63     3476.83    112.43 o 
   3   5  11      505.37      432.69     22.40 o 
   4   5  11       96.90      114.55     11.48 o 
   5   5  11      187.51      194.80     14.18 o 
   6   5  11     1233.71     1258.23     35.30 o 
   7   5  11        1.02        0.43     15.74 o 
  -9   6  11      396.33      425.74     22.26 o 
  -8   6  11      177.41      136.24     15.74 o 
  -7   6  11      276.73      282.84     16.73 o 
  -6   6  11       66.87       75.28     11.63 o 
  -5   6  11     2920.59     2881.81    102.50 o 
  -4   6  11      468.10      463.03     16.30 o 
  -3   6  11     1591.79     1549.57     53.31 o 
  -2   6  11      239.95      264.26     12.62 o 
  -1   6  11        6.10       51.08      5.21 o 
   0   6  11     4150.03     4004.90    120.74 o 
   1   6  11       11.32       28.55      5.49 o 
   2   6  11     2925.50     2896.70    106.19 o 
   3   6  11      990.69      972.84     38.00 o 
   4   6  11        4.93       -2.84      8.08 o 
   5   6  11     2084.35     2091.57     90.59 o 
   6   6  11        6.78       11.06      9.50 o 
   7   6  11       19.91       34.17     15.31 o 
  -9   7  11      246.74      261.57     18.86 o 
  -8   7  11      572.05      570.49     32.47 o 
  -7   7  11      128.42      116.82     13.89 o 
  -6   7  11     1677.65     1721.83     69.18 o 
  -5   7  11        5.33       11.91      8.65 o 
  -4   7  11      151.26      141.91     11.63 o 
  -3   7  11     1561.62     1474.58     60.82 o 
  -2   7  11     6792.16     6786.37    221.73 o 
  -1   7  11      254.59      270.29      9.27 o 
   0   7  11      226.55      217.52     13.26 o 
   1   7  11      464.14      512.72     19.07 o 
   2   7  11        8.26       11.06      8.36 o 
   3   7  11     2169.55     2026.35     80.53 o 
   4   7  11      126.53      119.94     11.63 o 
   5   7  11      752.55      674.41     24.53 o 
   6   7  11      585.51      552.06     26.23 o 
   7   7  11       33.52       68.48     15.17 o 
  -9   8  11        2.46       20.13     14.60 o 
  -8   8  11      548.97      529.52     22.54 o 
  -7   8  11        0.69       -4.25     11.20 o 
  -6   8  11      486.69      485.71     19.99 o 
  -5   8  11     1122.31     1027.57     50.19 o 
  -4   8  11      132.53      137.94     12.33 o 
  -3   8  11     3888.09     3375.46    170.55 o 
  -2   8  11      912.25      819.45     34.88 o 
  -1   8  11     1075.90     1066.63     34.31 o 
   0   8  11     2592.63     2661.37     70.01 o 
   1   8  11      328.34      328.55     12.27 o 
   2   8  11     2045.87     1951.64     80.95 o 
   3   8  11       41.63       58.84      9.64 o 
   4   8  11       11.79       19.28     10.63 o 
   5   8  11      633.83      589.21     22.97 o 
   6   8  11      208.03      222.44     17.44 o 
  -8   9  11       21.55       31.62     11.91 o 
  -7   9  11       35.81       19.42     10.63 o 
  -6   9  11      294.10      308.92     17.58 o 
  -5   9  11      714.45      705.60     34.88 o 
  -4   9  11      110.54      127.88     11.91 o 
  -3   9  11      113.67       98.82     10.63 o 
  -2   9  11      969.21     1001.91     40.12 o 
  -1   9  11       24.59       33.41      7.87 o 
   0   9  11     3284.61     3178.03    164.81 o 
   1   9  11       16.09       19.30      6.81 o 
   2   9  11      952.07      966.61     43.95 o 
   3   9  11     1613.10     1480.67     61.81 o 
   4   9  11        6.34        7.23      8.93 o 
   5   9  11     1293.98     1173.03     51.46 o 
   6   9  11        1.80       -7.37     10.49 o 
  -8  10  11      466.15      472.10     23.53 o 
  -7  10  11       17.56       20.70     11.06 o 
  -6  10  11      802.73      815.48     29.77 o 
  -5  10  11      499.61      491.10     20.13 o 
  -4  10  11        6.46        0.71      8.93 o 
  -3  10  11     2839.99     2665.89    104.06 o 
  -2  10  11       94.97      106.47     11.77 o 
  -1  10  11      526.10      566.25     19.34 o 
   0  10  11        5.19       13.65      6.51 o 
   1  10  11      399.53      412.80     12.48 o 
   2  10  11      129.08      128.87     12.76 o 
   3  10  11      845.70      883.24     37.00 o 
   4  10  11      269.97      261.14     16.16 o 
   5  10  11       22.18       11.91     11.34 o 
  -8  11  11      472.22      496.49     24.67 o 
  -7  11  11       12.32       21.41     14.60 o 
  -6  11  11       40.25       48.20     12.33 o 
  -5  11  11     1154.76     1047.98     41.54 o 
  -4  11  11        9.34       12.33      7.66 o 
  -3  11  11     1406.06     1318.06     50.61 o 
  -2  11  11      159.75      163.46     12.62 o 
  -1  11  11        3.91       17.35      6.01 o 
   0  11  11     2390.26     2467.72     64.79 o 
   1  11  11        2.83       -0.50      5.41 o 
   2  11  11      892.37     1010.84     51.75 o 
   3  11  11      170.53      183.31     15.45 o 
   4  11  11      124.50      125.47     13.75 o 
   5  11  11      812.91      737.93     37.00 o 
  -7  12  11      133.58      141.77     15.88 o 
  -6  12  11      497.84      452.96     23.82 o 
  -5  12  11      296.20      279.01     17.86 o 
  -4  12  11       24.72       40.12     11.34 o 
  -3  12  11      127.17      111.15     11.77 o 
  -2  12  11      584.50      645.92     24.24 o 
  -1  12  11      280.03      250.94     11.55 o 
   0  12  11      873.84      932.61     24.79 o 
   1  12  11      591.51      589.66     15.89 o 
   2  12  11       88.99      126.18     14.18 o 
   3  12  11     1436.80     1463.94     59.69 o 
   4  12  11       22.90        9.64     10.07 o 
  -6  13  11      763.31      771.67     35.87 o 
  -5  13  11      620.37      618.27     25.94 o 
  -4  13  11        0.59        0.57     11.20 o 
  -3  13  11     1611.15     1568.15     70.60 o 
  -2  13  11       21.51       19.00      9.50 o 
  -1  13  11      150.79      147.83      9.91 o 
   0  13  11      584.44      589.51     20.66 o 
   1  13  11      455.26      459.60     16.45 o 
   2  13  11       48.86       31.05     11.34 o 
   3  13  11      319.88      345.36     20.84 o 
  -6  14  11       22.14        8.51     10.77 o 
  -5  14  11      881.92      935.70     36.29 o 
  -4  14  11        0.96       23.39     12.76 o 
  -3  14  11      562.51      511.80     22.26 o 
  -2  14  11      407.85      429.29     20.70 o 
  -1  14  11        1.10        7.89      7.93 o 
   0  14  11     1149.43     1173.17     41.75 o 
   1  14  11      153.78      152.03     18.64 o 
   2  14  11      228.72      231.37     17.86 o 
  -4  15  11       18.94       47.92     16.16 o 
  -3  15  11      295.05      235.63     17.44 o 
  -2  15  11      369.00      403.20     23.53 o 
  -1  15  11      143.56      120.17     10.30 o 
   0  15  11      129.47      134.40     10.97 o 
   1  15  11      134.61      127.15     10.88 o 
  -1 -16  12      616.88      669.26     19.44 o 
   0 -16  12      161.87      162.03     12.02 o 
   1 -16  12      267.40      249.05     20.27 o 
   2 -16  12       33.50       44.80     11.48 o 
  -3 -15  12      872.26      901.39     37.14 o 
  -2 -15  12        3.72       16.73     12.76 o 
  -1 -15  12      927.09      964.67     28.57 o 
   0 -15  12      152.73      153.43     13.25 o 
   1 -15  12      173.48      218.06     11.82 o 
   2 -15  12     1312.19     1413.76     68.48 o 
   3 -15  12        2.60       12.05     14.04 o 
  -4 -14  12      759.89      797.90     28.92 o 
  -3 -14  12      256.54      255.19     17.72 o 
  -2 -14  12       34.97       30.48     14.46 o 
  -1 -14  12        3.15        3.09      6.95 o 
   0 -14  12      839.58      801.94     20.98 o 
   1 -14  12       56.94      106.73     19.56 o 
   2 -14  12      979.11      927.48     42.11 o 
   3 -14  12      217.66      216.91     17.30 o 
   4 -14  12       97.10       90.17     12.62 o 
  -5 -13  12        8.39        8.51     11.20 o 
  -4 -13  12      913.17      946.05     39.27 o 
  -3 -13  12      626.85      616.57     24.24 o 
  -2 -13  12       48.94       22.97      9.64 o 
  -1 -13  12      954.90      755.70    250.72 o 
   0 -13  12       66.95       25.61     32.68 o 
   1 -13  12      466.64      530.41     19.57 o 
   2 -13  12      110.28      112.00     13.04 o 
   3 -13  12      548.82      573.19     26.65 o 
   4 -13  12      462.95      497.48     22.40 o 
   5 -13  12      530.02      519.17     24.81 o 
  -6 -12  12      401.35      452.96     25.24 o 
  -5 -12  12      103.83       80.53     14.60 o 
  -4 -12  12        5.63       15.59      9.92 o 
  -3 -12  12      861.55      977.24     47.49 o 
  -2 -12  12       20.21       24.10     10.77 o 
  -1 -12  12      441.76      239.01    231.87 o 
   0 -12  12      447.21      278.99    161.27 o 
   1 -12  12       54.74        6.93     31.12 o 
   2 -12  12     3053.95     3006.43    110.72 o 
   3 -12  12       19.92       15.88     11.63 o 
   4 -12  12      304.20      324.09     18.15 o 
   5 -12  12      837.53      872.04     39.41 o 
   6 -12  12        6.44       12.48     10.35 o 
  -6 -11  12      397.24      425.32     21.83 o 
  -5 -11  12       19.04       10.77     12.90 o 
  -4 -11  12      695.37      705.74     23.25 o 
  -3 -11  12       31.58       44.23     10.35 o 
  -2 -11  12       72.45       69.75     10.63 o 
  -1 -11  12      627.95      639.44     34.66 o 
   0 -11  12      924.79      871.63     26.34 o 
   1 -11  12      375.84      300.22    193.02 o 
   2 -11  12      536.99      549.51     20.84 o 
   3 -11  12      530.74      601.82     25.80 o 
   4 -11  12        0.00       -2.69     10.63 o 
   5 -11  12     2525.50     2598.69    113.13 o 
   6 -11  12       83.02       65.36     12.90 o 
  -7 -10  12       11.17       21.97     11.63 o 
  -6 -10  12      727.34      726.58     42.96 o 
  -5 -10  12        0.85       -1.70     10.49 o 
  -4 -10  12      238.88      278.30     16.02 o 
  -3 -10  12     1845.90     1987.93     79.39 o 
  -2 -10  12        0.19        7.51      7.37 o 
  -1 -10  12     3106.30     3306.66     82.67 o 
   0 -10  12      138.20      140.19     12.90 o 
   1 -10  12     1679.16     1647.92     47.42 o 
   2 -10  12     1696.36     1724.24     73.30 o 
   3 -10  12       26.32       51.18      9.36 o 
   4 -10  12     1633.18     1720.55     69.04 o 
   5 -10  12      262.37      282.84     17.30 o 
   6 -10  12        0.28       -0.28     10.21 o 
  -7  -9  12      368.15      377.11     21.12 o 
  -6  -9  12        3.13       -5.39     10.07 o 
  -5  -9  12      113.58      127.74     14.74 o 
  -4  -9  12      471.21      478.06     19.14 o 
  -3  -9  12     1903.80     1872.67     69.75 o 
  -2  -9  12       62.11       61.39     10.07 o 
  -1  -9  12      388.52      401.50     11.73 o 
   0  -9  12     2161.00     2189.79     61.66 o 
   1  -9  12        0.05       -5.33      5.33 o 
   2  -9  12     3628.32     1613.94     62.24 o 
   3  -9  12       32.44       37.85      9.07 o 
   4  -9  12      914.48      994.11     41.26 o 
   5  -9  12     1311.85     1277.80     55.15 o 
   6  -9  12       11.61       27.50     13.47 o 
   7  -9  12     1051.30      999.07     48.20 o 
  -8  -8  12       46.84       75.00     17.15 o 
  -7  -8  12      183.84      171.54     16.02 o 
  -6  -8  12     1061.09     1129.93     56.85 o 
  -5  -8  12       22.05       23.11      8.65 o 
  -4  -8  12     2276.94     2227.81     87.47 o 
  -3  -8  12      155.38      159.92     12.33 o 
  -2  -8  12        6.91       23.11      8.65 o 
  -1  -8  12     2813.93     2841.54    152.41 o 
   0  -8  12     2008.12     1875.52     53.79 o 
   1  -8  12     1708.25     1722.87     49.20 o 
   2  -8  12      406.46      207.84     12.19 o 
   3  -8  12      496.58      560.29     20.42 o 
   4  -8  12      200.64      220.31     13.75 o 
   5  -8  12     1266.79     1344.00     64.93 o 
   6  -8  12       32.70       52.60     17.72 o 
   7  -8  12      159.88      190.26     16.45 o 
  -8  -7  12      158.60      161.34     16.45 o 
  -7  -7  12      197.96      179.63     15.74 o 
  -6  -7  12      803.57      800.59     31.47 o 
  -5  -7  12       18.10       15.17      9.07 o 
  -4  -7  12      512.91      497.34     23.11 o 
  -3  -7  12     6609.78     6566.34    233.22 o 
  -2  -7  12      111.71       72.45     10.21 o 
  -1  -7  12     2479.74     2595.22     63.45 o 
   0  -7  12      995.98     1012.02     31.67 o 
   1  -7  12     1548.97     1712.92     49.42 o 
   2  -7  12     1679.99     1649.81     61.95 o 
   3  -7  12      128.13      117.39     10.92 o 
   4  -7  12     1486.56     1507.47     52.88 o 
   5  -7  12      408.67      379.24     17.86 o 
   6  -7  12       30.74       34.59     10.77 o 
   7  -7  12      482.32      458.49     22.68 o 
  -8  -6  12        0.45        9.22      9.64 o 
  -7  -6  12     1032.57     1033.38     46.08 o 
  -6  -6  12        9.37        4.54     13.04 o 
  -5  -6  12      381.76      400.08     20.84 o 
  -4  -6  12     1347.20     1385.40     57.84 o 
  -3  -6  12      114.20      143.90     11.20 o 
  -2  -6  12       72.88      108.31     13.18 o 
  -1  -6  12       11.88       12.44      9.00 o 
   0  -6  12     2084.41     1837.19     51.69 o 
   1  -6  12      862.72      846.83     28.26 o 
   2  -6  12     1610.00     1538.37     44.09 o 
   3  -6  12      573.11      590.20     22.40 o 
   4  -6  12      610.05      593.03     20.56 o 
   5  -6  12     3192.43     3229.44    112.14 o 
   6  -6  12        0.68        6.52     10.21 o 
   7  -6  12      789.32      861.98     41.68 o 
  -9  -5  12      307.81      319.98     20.98 o 
  -8  -5  12      411.76      406.75     20.70 o 
  -7  -5  12      494.95      530.09     29.77 o 
  -6  -5  12     1626.02     1851.55     81.94 o 
  -5  -5  12        9.33        8.08      7.80 o 
  -4  -5  12     1764.11     1801.65     64.65 o 
  -3  -5  12     2377.08     2352.01     88.61 o 
  -2  -5  12      793.35      759.90     31.90 o 
  -1  -5  12     3038.91     2970.09     82.50 o 
   0  -5  12      299.17      270.72      8.62 o 
   1  -5  12      479.07      137.68    247.32 o 
   2  -5  12      817.42      794.35     25.09 o 
   3  -5  12      723.04      679.52     34.45 o 
   4  -5  12      473.71      523.42     21.27 o 
   5  -5  12      944.35     1011.55     33.46 o 
   6  -5  12      157.49      161.34     13.75 o 
   7  -5  12       35.12       61.67     12.33 o 
   8  -5  12     1363.14     1260.36     57.13 o 
  -9  -4  12      208.97      253.21     19.42 o 
  -8  -4  12      529.19      493.65     22.68 o 
  -7  -4  12       53.79       79.11     11.48 o 
  -6  -4  12      323.87      317.85     17.01 o 
  -5  -4  12      165.45      162.75     11.91 o 
  -4  -4  12        7.87       10.77      6.95 o 
  -3  -4  12     2524.39     2501.72     84.07 o 
  -2  -4  12      656.87      671.01     25.38 o 
  -1  -4  12     1303.24     1351.12     42.04 o 
   0  -4  12     1739.57     1334.16    290.99 o 
   1  -4  12      277.60      318.05     18.15 o 
   2  -4  12     5898.35     5924.25    209.68 o 
   3  -4  12       31.00       45.23      8.08 o 
   4  -4  12      855.77      945.34     29.91 o 
   5  -4  12     1785.06     1864.31     72.45 o 
   6  -4  12      141.92      131.71     12.90 o 
   7  -4  12      567.83      647.33     29.77 o 
   8  -4  12      204.67      204.72     17.72 o 
  -9  -3  12      793.87      773.79     37.57 o 
  -8  -3  12        0.68      -11.63     11.63 o 
  -7  -3  12      393.15      403.91     23.68 o 
  -6  -3  12     1904.72     1982.83     82.65 o 
  -5  -3  12      152.56      146.88     11.77 o 
  -4  -3  12     1926.91     1745.65     73.15 o 
  -3  -3  12      320.00      289.78     13.04 o 
  -2  -3  12       41.37       40.97      7.51 o 
  -1  -3  12      462.50      174.29    249.24 o 
   0  -3  12     3741.99     3555.02    104.16 o 
   1  -3  12        9.78       12.63      6.81 o 
   2  -3  12     1227.76     1189.19     44.80 o 
   3  -3  12     1261.81     1309.69     64.93 o 
   4  -3  12       20.02       43.52      9.07 o 
   5  -3  12     5151.59     4908.59    222.30 o 
   6  -3  12       42.48       45.37     13.18 o 
   7  -3  12     1071.65     1161.26     63.94 o 
   8  -3  12      329.06      323.81     22.83 o 
  -9  -2  12      182.07      175.80     17.72 o 
  -8  -2  12      421.91      409.72     20.13 o 
  -7  -2  12       68.13       93.71     12.19 o 
  -6  -2  12     2369.34     2243.27     94.28 o 
  -5  -2  12       27.35       26.09      8.79 o 
  -4  -2  12      878.61      846.95     37.29 o 
  -3  -2  12     5486.34     5451.72    191.82 o 
  -2  -2  12      110.62       99.10      8.93 o 
  -1  -2  12     4912.50     5004.94    123.66 o 
   0  -2  12        2.53       30.84      5.41 o 
   1  -2  12      130.38      118.44      6.51 o 
   2  -2  12     1755.92     1803.91     61.67 o 
   3  -2  12      378.56      436.52     19.71 o 
   4  -2  12     1284.02     1299.91     48.63 o 
   5  -2  12      168.69      171.54     13.04 o 
   6  -2  12        4.25       23.39      8.65 o 
   7  -2  12       84.55      104.49     13.89 o 
   8  -2  12      351.12      303.11     20.27 o 
  -9  -1  12      204.81      234.35     18.43 o 
  -8  -1  12       98.71       99.67     12.76 o 
  -7  -1  12       57.61       63.66     11.06 o 
  -6  -1  12        3.84       -9.92      9.92 o 
  -5  -1  12       58.65       80.67      9.78 o 
  -4  -1  12      220.94      193.38     11.77 o 
  -3  -1  12     6099.39     5987.20    198.77 o 
  -2  -1  12       44.50       47.21      8.65 o 
  -1  -1  12     1120.70     1139.40     39.63 o 
   0  -1  12     3089.19     3083.27    128.52 o 
   1  -1  12        7.25       10.17      4.66 o 
   2  -1  12     4036.78     4081.91    171.40 o 
   3  -1  12      889.98      856.16     30.91 o 
   4  -1  12     1560.29     1641.16     63.80 o 
   5  -1  12     3210.65     3154.30    118.38 o 
   6  -1  12        3.52        0.57      9.07 o 
   7  -1  12     1117.82     1138.72     44.66 o 
   8  -1  12       72.54       66.63     14.18 o 
  -9   0  12      512.48      537.46     24.95 o 
  -8   0  12       62.08       69.89     13.47 o 
  -7   0  12       56.12       53.87      9.78 o 
  -6   0  12      894.94      965.05     38.99 o 
  -5   0  12        2.02       11.77      6.95 o 
  -4   0  12     2627.95     2444.02     83.50 o 
  -3   0  12      656.80      678.95     23.68 o 
  -2   0  12        0.01       -3.54      5.95 o 
  -1   0  12     1739.23     1768.53     46.01 o 
   0   0  12     1164.18     1167.14     39.06 o 
   1   0  12      113.73      116.13      6.95 o 
   2   0  12       81.11       80.95      9.78 o 
   3   0  12      644.34      662.50     27.36 o 
   4   0  12        4.62       13.61      8.79 o 
   5   0  12     3424.45     3387.65    127.03 o 
   6   0  12      170.20      178.49     14.32 o 
   7   0  12      456.94      503.29     21.83 o 
   8   0  12     1012.90     1025.16     45.08 o 
  -9   1  12        1.30       13.89     11.34 o 
  -8   1  12      344.11      356.42     18.57 o 
  -7   1  12       78.62       60.54     12.05 o 
  -6   1  12      949.12      934.85     39.55 o 
  -5   1  12       65.08       72.45      9.36 o 
  -4   1  12      149.82      147.44     10.49 o 
  -3   1  12     8836.39     8739.28    232.93 o 
  -2   1  12      258.48      276.74     11.77 o 
  -1   1  12     3846.88     3871.22    110.12 o 
   0   1  12     1498.29     1496.35     40.03 o 
   1   1  12       33.86       56.09      8.44 o 
   2   1  12     4037.51     3916.47    167.43 o 
   3   1  12      427.86      421.63     21.41 o 
   4   1  12     1107.12     1144.39     49.20 o 
   5   1  12        9.67       12.76      9.36 o 
   6   1  12      178.25      197.63     14.46 o 
   7   1  12      183.75      177.92     15.88 o 
   8   1  12      402.78      421.35     22.40 o 
  -9   2  12      465.75      458.92     21.97 o 
  -8   2  12       21.87       28.92     11.34 o 
  -7   2  12       58.08       68.90     10.92 o 
  -6   2  12      205.08      214.64     13.47 o 
  -5   2  12      154.09      143.05     11.91 o 
  -4   2  12      736.32      728.29     37.29 o 
  -3   2  12     1589.89     1564.18     59.26 o 
  -2   2  12       59.58       59.97      7.80 o 
  -1   2  12      123.34      138.55      6.86 o 
   0   2  12     2953.68     2860.43     96.49 o 
   1   2  12      443.07      414.66     15.88 o 
   2   2  12     2628.75     2436.36     95.55 o 
   3   2  12      676.97      718.93     30.91 o 
   4   2  12       69.00      100.37     11.20 o 
   5   2  12     3159.62     3380.42    123.63 o 
   6   2  12       34.76       37.00      9.78 o 
   7   2  12      460.82      503.01     22.68 o 
  -9   3  12      230.85      257.74     20.84 o 
  -8   3  12      390.24      360.81     19.00 o 
  -7   3  12       42.16       44.37     10.49 o 
  -6   3  12     3559.67     3328.96    118.52 o 
  -5   3  12       47.88       48.49      8.93 o 
  -4   3  12     1550.94     1444.38     56.28 o 
  -3   3  12     2069.17     1961.14     71.03 o 
  -2   3  12       37.59       53.45      7.80 o 
  -1   3  12     1983.67     1911.78     50.12 o 
   0   3  12       37.52       40.67      5.41 o 
   1   3  12       18.87       58.38      5.86 o 
   2   3  12       96.56       97.96      9.92 o 
   3   3  12     1563.74     1611.10     59.26 o 
   4   3  12      281.60      324.23     15.59 o 
   5   3  12     1389.52     1264.19     52.46 o 
   6   3  12      198.29      202.45     15.03 o 
   7   3  12        9.01       38.42     14.04 o 
  -9   4  12      162.58      180.90     16.87 o 
  -8   4  12      300.91      291.34     18.29 o 
  -7   4  12      276.31      283.26     15.88 o 
  -6   4  12      900.11      935.27     40.55 o 
  -5   4  12      402.95      431.41     16.45 o 
  -4   4  12        7.88       19.56      7.66 o 
  -3   4  12     2740.86     2528.94     85.77 o 
  -2   4  12       90.46      139.36      9.78 o 
  -1   4  12     1051.31     1167.83     35.30 o 
   0   4  12     2604.69     2595.69     64.86 o 
   1   4  12      739.04      727.06     37.43 o 
   2   4  12     3361.00     3299.76    113.13 o 
   3   4  12      167.22      174.52     12.33 o 
   4   4  12      936.40      989.01     39.70 o 
   5   4  12      609.24      617.56     25.38 o 
   6   4  12      137.85      129.15     14.18 o 
   7   4  12      321.12      342.38     20.13 o 
  -9   5  12      874.07      795.63     35.73 o 
  -8   5  12       90.21       86.91     12.90 o 
  -7   5  12       12.29       23.96     11.20 o 
  -6   5  12     1027.71     1053.94     42.39 o 
  -5   5  12      109.03      115.40     11.34 o 
  -4   5  12     1347.88     1393.20     56.43 o 
  -3   5  12      512.03      497.48     19.56 o 
  -2   5  12      366.42      385.20     14.46 o 
  -1   5  12      342.05      341.49     10.93 o 
   0   5  12     1035.60     1085.85     29.77 o 
   1   5  12     1733.84     1767.19     48.30 o 
   2   5  12      488.32      483.16     17.86 o 
   3   5  12     1128.67     1104.55     46.22 o 
   4   5  12        0.03        8.08      8.08 o 
   5   5  12     1965.15     1925.70     66.07 o 
   6   5  12        9.12       22.54     10.77 o 
   7   5  12      469.98      516.62     27.65 o 
  -9   6  12      106.32       94.14     16.02 o 
  -8   6  12      677.71      703.33     27.79 o 
  -7   6  12      426.74      403.63     23.39 o 
  -6   6  12     1109.79     1076.20     32.18 o 
  -5   6  12      537.70      570.78     25.80 o 
  -4   6  12      661.24      710.42     25.80 o 
  -3   6  12     2876.14     2873.73    103.78 o 
  -2   6  12     1310.16     1253.55     47.21 o 
  -1   6  12     4095.72     3948.20    122.50 o 
   0   6  12      201.68      185.32      8.82 o 
   1   6  12     1146.13     1206.79     34.61 o 
   2   6  12     2362.50     2435.51     88.47 o 
   3   6  12      519.71      517.75     24.67 o 
   4   6  12     1156.95     1256.67     57.28 o 
   5   6  12       17.43        4.11      9.50 o 
   6   6  12      138.16      143.90     14.89 o 
  -9   7  12      356.18      333.87     21.83 o 
  -8   7  12      168.35      154.11     15.03 o 
  -7   7  12      854.35      842.70     36.15 o 
  -6   7  12        0.11        8.79      9.36 o 
  -5   7  12      258.19      265.26     15.03 o 
  -4   7  12      546.07      526.26     27.08 o 
  -3   7  12     4528.11     4161.59    184.87 o 
  -2   7  12      181.78      198.48     12.76 o 
  -1   7  12      395.45      476.98     14.51 o 
   0   7  12     3553.50     3520.75     96.06 o 
   1   7  12       80.55       84.03      7.02 o 
   2   7  12     3932.33     3933.19    138.94 o 
   3   7  12      145.68      151.84     13.33 o 
   4   7  12      788.25      785.99     35.16 o 
   5   7  12     1619.03     1660.87     55.57 o 
   6   7  12        3.80        1.70     13.04 o 
  -8   8  12       87.83       73.58     13.47 o 
  -7   8  12      160.18      157.51     15.88 o 
  -6   8  12     1314.71     1174.59     51.04 o 
  -5   8  12      172.86      180.19     13.04 o 
  -4   8  12     1789.30     1590.55     58.84 o 
  -3   8  12      495.63      412.13     16.59 o 
  -2   8  12      218.83      283.97     14.74 o 
  -1   8  12      130.11      146.00      9.02 o 
   0   8  12     1623.95     1664.28     45.07 o 
   1   8  12      284.92      327.48     14.60 o 
   2   8  12      210.00      195.93     14.89 o 
   3   8  12      632.94      600.12     22.54 o 
   4   8  12        4.11       -3.69     11.48 o 
   5   8  12     1721.94     1639.17     67.20 o 
   6   8  12        0.34       17.72     10.07 o 
  -8   9  12      231.76      227.97     17.15 o 
  -7   9  12       57.37       71.17     11.77 o 
  -6   9  12      757.49      750.69     36.01 o 
  -5   9  12      209.76      203.87     14.04 o 
  -4   9  12      192.21      189.69     14.46 o 
  -3   9  12     2873.34     2694.53    106.75 o 
  -2   9  12      148.05      155.10     12.48 o 
  -1   9  12     3378.76     3251.11    110.65 o 
   0   9  12      916.19      969.51     30.69 o 
   1   9  12      552.20      528.98     16.12 o 
   2   9  12     1503.75     1521.93     66.07 o 
   3   9  12       29.08       34.73      9.64 o 
   4   9  12      140.21      150.14     14.04 o 
   5   9  12       73.96       70.32     13.47 o 
  -8  10  12       74.53       88.61     19.28 o 
  -7  10  12      285.66      259.16     17.72 o 
  -6  10  12       66.61       88.32     12.90 o 
  -5  10  12      207.78      171.97     14.32 o 
  -4  10  12       90.25      106.90     12.76 o 
  -3  10  12      698.57      622.10     25.66 o 
  -2  10  12        0.46       22.12     10.92 o 
  -1  10  12      106.68      120.63      8.92 o 
   0  10  12     1045.88     1040.39     65.64 o 
   1  10  12       14.98        4.14      7.07 o 
   2  10  12     1372.03     1558.93     69.47 o 
   3  10  12      453.71      469.27     23.82 o 
   4  10  12       42.71       30.20     11.06 o 
   5  10  12     1667.99     1611.24     68.90 o 
  -7  11  12        0.30        5.39     15.88 o 
  -6  11  12      971.62     1018.64     42.39 o 
  -5  11  12        6.25       30.06     11.48 o 
  -4  11  12      390.91      406.04     18.43 o 
  -3  11  12      712.95      710.00     24.95 o 
  -2  11  12        3.70       14.60      8.65 o 
  -1  11  12      723.82      711.42     50.97 o 
   0  11  12       22.55       14.90     12.19 o 
   1  11  12       44.58       48.10     17.15 o 
   2  11  12       48.72       65.92     11.91 o 
   3  11  12      847.99      850.21     26.94 o 
   4  11  12       91.25       81.94     12.62 o 
  -7  12  12       90.60       78.12     16.02 o 
  -6  12  12      136.13      123.91     17.58 o 
  -5  12  12      372.57      385.62     19.71 o 
  -4  12  12        8.31       11.48      9.50 o 
  -3  12  12     1356.72     1351.66     61.67 o 
  -2  12  12        1.11       15.45      8.65 o 
  -1  12  12      359.07      367.48     14.20 o 
   0  12  12     1115.35     1129.89     33.22 o 
   1  12  12       33.23       42.62      7.60 o 
   2  12  12     1274.29     1355.49     67.34 o 
   3  12  12       57.85       51.04     13.89 o 
  -6  13  12      801.70      791.23     35.30 o 
  -5  13  12      127.58      100.94     14.74 o 
  -4  13  12      492.89      499.89     25.09 o 
  -3  13  12       95.72       85.63     12.76 o 
  -2  13  12       12.10       13.89     10.92 o 
  -1  13  12      101.16      104.13      9.52 o 
   0  13  12      629.64      659.92     18.08 o 
   1  13  12        1.41       -4.76     22.68 o 
   2  13  12      123.53      117.25     15.59 o 
  -5  14  12        9.52       27.50     18.71 o 
  -4  14  12      410.81      471.54     22.83 o 
  -3  14  12     1123.64     1222.22     50.47 o 
  -2  14  12       36.10       42.82     11.20 o 
  -1  14  12      747.61      717.46     37.71 o 
   0  14  12       17.82       14.91      8.58 o 
   1  14  12       55.08       63.32      9.02 o 
  -3  15  12      769.32      764.44     28.21 o 
  -2  15  12       47.56       36.86     12.05 o 
  -1  15  12      102.97      117.33     10.61 o 
  -2 -15  13      544.75      556.46     23.68 o 
  -1 -15  13      258.38      266.81     13.65 o 
   0 -15  13        0.10       -5.53      9.22 o 
   1 -15  13      525.67      440.51     24.38 o 
   2 -15  13       41.48       27.50     10.35 o 
  -4 -14  13      522.48      509.25     25.09 o 
  -3 -14  13        2.44       12.48     10.77 o 
  -2 -14  13       68.28       53.16     12.76 o 
  -1 -14  13      892.39      501.97    363.36 o 
   0 -14  13       43.69       29.55     31.47 o 
   1 -14  13      502.03      474.58     15.92 o 
   2 -14  13      943.87     1002.76     47.49 o 
   3 -14  13       22.10       17.72     10.07 o 
  -5 -13  13       38.07       77.12     17.01 o 
  -4 -13  13      362.94      391.72     21.41 o 
  -3 -13  13       58.34       70.74     13.47 o 
  -2 -13  13      585.28      569.22     28.07 o 
  -1 -13  13        0.71       -0.38      5.12 o 
   0 -13  13       21.48       13.19     12.76 o 
   1 -13  13       93.36        1.70     63.94 o 
   2 -13  13     1242.16     1161.54     47.07 o 
   3 -13  13       13.86        8.93     15.31 o 
   4 -13  13     1029.05      961.93     35.30 o 
  -5 -12  13        1.10       -7.23     10.07 o 
  -4 -12  13     1415.41     1381.29     68.76 o 
  -3 -12  13      145.75      155.67     15.17 o 
  -2 -12  13      621.36      594.74     26.51 o 
  -1 -12  13     1158.37     1307.93     41.29 o 
   0 -12  13        1.08       -3.13      6.66 o 
   1 -12  13     1907.29     1251.70    445.66 o 
   2 -12  13        5.37        6.10      8.79 o 
   3 -12  13       95.55       79.68     12.33 o 
   4 -12  13      303.68      351.74     19.56 o 
   5 -12  13      279.28      264.12     19.42 o 
  -6 -11  13      238.96      251.79     19.00 o 
  -5 -11  13       42.37       42.53     17.86 o 
  -4 -11  13       65.52       54.87     11.48 o 
  -3 -11  13       75.16       97.82     16.30 o 
  -2 -11  13       16.54       25.38      9.78 o 
  -1 -11  13     2069.88     2072.01     57.21 o 
   0 -11  13       75.84       70.76      7.17 o 
   1 -11  13     1240.47     1270.49     34.12 o 
   2 -11  13     2935.95     1285.74     56.14 o 
   3 -11  13       38.70       39.13      9.50 o 
   4 -11  13     1965.94     1912.37     85.63 o 
   5 -11  13      567.34      564.11     24.24 o 
  -7 -10  13      775.56      780.46     38.14 o 
  -6 -10  13      131.19      116.40     14.89 o 
  -5 -10  13       37.59       32.89     11.91 o 
  -4 -10  13      895.78      865.95     40.55 o 
  -3 -10  13        0.21        3.26      7.94 o 
  -2 -10  13      660.31      652.86     31.76 o 
  -1 -10  13       11.00        9.14     11.48 o 
   0 -10  13      197.77      151.46      9.37 o 
   1 -10  13      765.53      802.14     25.40 o 
   2 -10  13     1122.24       -0.43      2.55 o 
   3 -10  13       13.68       11.77      9.64 o 
   4 -10  13      831.73      824.41     38.42 o 
   5 -10  13      708.10      733.25     32.75 o 
   6 -10  13        4.02      -14.18     14.18 o 
  -7  -9  13        4.13       -0.57     10.77 o 
  -6  -9  13      663.16      639.68     29.49 o 
  -5  -9  13        8.50       -2.55     12.62 o 
  -4  -9  13     1838.47     1835.81     63.37 o 
  -3  -9  13     1317.68     1237.11     45.65 o 
  -2  -9  13       50.48       57.13      9.64 o 
  -1  -9  13     3272.49     3407.62     83.21 o 
   0  -9  13      229.05      248.91     10.17 o 
   1  -9  13     3253.68     3155.53     86.12 o 
   2  -9  13       19.96       -0.57      0.57 o 
   3  -9  13      182.40      192.95     14.46 o 
   4  -9  13      410.90      437.51     19.28 o 
   5  -9  13      220.09      237.19     16.02 o 
   6  -9  13      324.52      315.16     19.71 o 
  -7  -8  13      451.16      485.43     28.64 o 
  -6  -8  13      125.05      142.76     20.27 o 
  -5  -8  13        4.27        3.83      9.50 o 
  -4  -8  13       52.54       48.20     10.77 o 
  -3  -8  13      784.62      856.87     29.77 o 
  -2  -8  13      450.45      478.62     17.86 o 
  -1  -8  13     3566.11     3749.35    123.13 o 
   0  -8  13      262.21      236.38     10.07 o 
   1  -8  13      104.60      119.95     20.63 o 
   2  -8  13     1480.16       23.82      9.07 o 
   3  -8  13      489.82      482.31     19.00 o 
   4  -8  13     1326.69     1491.31     59.83 o 
   5  -8  13      438.51      430.28     19.85 o 
   6  -8  13       99.97      106.33     13.18 o 
  -8  -7  13       23.40       12.62     11.91 o 
  -7  -7  13      606.45      647.33     28.21 o 
  -6  -7  13      368.54      364.64     18.86 o 
  -5  -7  13      147.27      132.13     13.47 o 
  -4  -7  13     1059.85     1152.19     42.96 o 
  -3  -7  13       41.25       67.34      9.78 o 
  -2  -7  13     1168.22     1140.13     40.26 o 
  -1  -7  13     1114.52     1159.85     32.82 o 
   0  -7  13     1501.88     1533.97     47.28 o 
   1  -7  13     3397.64     3394.78     82.37 o 
   2  -7  13      586.33      568.65     18.57 o 
   3  -7  13      231.85      254.91     14.46 o 
   4  -7  13        0.10       -1.98      8.79 o 
   5  -7  13      915.32      930.45     39.27 o 
   6  -7  13      130.58      135.68     14.32 o 
   7  -7  13      601.53      692.84     29.06 o 
  -8  -6  13        5.16       13.89     10.92 o 
  -7  -6  13      133.60      142.76     14.89 o 
  -6  -6  13      788.60      868.78     26.51 o 
  -5  -6  13      515.11      550.79     23.53 o 
  -4  -6  13     1001.16      991.27     34.59 o 
  -3  -6  13     1172.57     1199.25     53.02 o 
  -2  -6  13      592.70      553.34     26.51 o 
  -1  -6  13     2082.43     2083.09     53.69 o 
   0  -6  13     1172.80     1198.66     33.04 o 
   1  -6  13     2511.85     2751.42     72.48 o 
   2  -6  13      982.13     1000.35     32.75 o 
   3  -6  13       34.51       29.77      8.65 o 
   4  -6  13     2061.04     2155.08     80.39 o 
   5  -6  13        0.82        6.66      9.36 o 
   6  -6  13      317.97      318.56     19.00 o 
   7  -6  13      239.11      295.88     19.56 o 
  -8  -5  13        6.23      -10.21     10.21 o 
  -7  -5  13     1402.08     1468.62     60.96 o 
  -6  -5  13       97.11       76.70     11.77 o 
  -5  -5  13      212.63      209.54     14.46 o 
  -4  -5  13      934.46      928.89     33.17 o 
  -3  -5  13      156.27      154.96     11.48 o 
  -2  -5  13     2916.51     2706.15     89.88 o 
  -1  -5  13        3.74        2.79      5.55 o 
   0  -5  13      850.81      937.71     26.71 o 
   1  -5  13      103.81       25.21     69.75 o 
   2  -5  13     1079.58     1172.74     47.21 o 
   3  -5  13       27.14       58.27      8.79 o 
   4  -5  13      799.10      773.23     28.92 o 
   5  -5  13      640.56      664.20     29.21 o 
   6  -5  13        8.65        7.94      9.78 o 
   7  -5  13     1487.83     1678.44     70.32 o 
  -9  -4  13      322.29      320.83     20.98 o 
  -8  -4  13       10.44       -1.84     11.63 o 
  -7  -4  13      269.34      282.84     17.44 o 
  -6  -4  13      778.32      763.45     26.94 o 
  -5  -4  13       11.22       11.20      8.36 o 
  -4  -4  13     3308.43     3034.64     99.52 o 
  -3  -4  13      135.16      146.03     10.77 o 
  -2  -4  13     1070.85     1185.36     52.46 o 
  -1  -4  13     1019.95      812.39    166.44 o 
   0  -4  13      325.13       73.77    152.55 o 
   1  -4  13     3353.91     3249.21     75.66 o 
   2  -4  13      270.77      266.67     13.18 o 
   3  -4  13        0.22       -7.66      7.66 o 
   4  -4  13      856.74      863.39     37.71 o 
   5  -4  13      646.12      749.69     25.80 o 
   6  -4  13       85.44       84.35     13.75 o 
   7  -4  13      295.01      350.60     21.83 o 
  -9  -3  13       39.86       36.72     13.47 o 
  -8  -3  13        0.30        7.37     11.34 o 
  -7  -3  13      806.30      809.95     32.32 o 
  -6  -3  13      614.05      658.53     27.08 o 
  -5  -3  13      190.83      177.36     13.04 o 
  -4  -3  13      181.67      154.53     13.75 o 
  -3  -3  13      667.75      645.92     28.35 o 
  -2  -3  13       24.03       22.68      7.37 o 
  -1  -3  13     4687.00     5067.68    130.24 o 
   0  -3  13      376.28      390.43     12.01 o 
   1  -3  13     1677.93     1772.56     48.27 o 
   2  -3  13     4708.50     4782.55    191.96 o 
   3  -3  13       11.16       -5.25      7.66 o 
   4  -3  13     3671.69     3972.04    129.72 o 
   5  -3  13      313.93      308.36     16.73 o 
   6  -3  13      440.72      445.45     20.27 o 
   7  -3  13      884.88      906.49     44.23 o 
  -9  -2  13      546.79      560.57     25.09 o 
  -8  -2  13       12.44       22.83     11.48 o 
  -7  -2  13     2026.47     1999.42     77.55 o 
  -6  -2  13      630.55      547.95     27.50 o 
  -5  -2  13       15.68       25.24      8.65 o 
  -4  -2  13     2408.43     2356.97     93.00 o 
  -3  -2  13      484.04      475.65     19.42 o 
  -2  -2  13      919.32     1012.96     42.25 o 
  -1  -2  13       34.03       38.04     11.06 o 
   0  -2  13     1280.55     1328.48     33.16 o 
   1  -2  13     1033.79      997.48     29.28 o 
   2  -2  13     1996.35     2058.25     81.38 o 
   3  -2  13        0.06        1.13      6.95 o 
   4  -2  13      619.73      642.09     26.37 o 
   5  -2  13     2077.73     1981.27     83.93 o 
   6  -2  13        0.66        5.53     13.61 o 
   7  -2  13     1628.85     1597.63     70.74 o 
  -9  -1  13      427.38      416.81     23.68 o 
  -8  -1  13        4.53       21.97     13.04 o 
  -7  -1  13      129.90      133.69     14.32 o 
  -6  -1  13      592.56      647.05     26.09 o 
  -5  -1  13        5.28        5.53      8.22 o 
  -4  -1  13     2336.40     2217.32     79.53 o 
  -3  -1  13     1138.99     1123.26     49.48 o 
  -2  -1  13      358.38      369.60     14.32 o 
  -1  -1  13     5585.22     5585.89    250.65 o 
   0  -1  13       75.42      102.90      6.59 o 
   1  -1  13     4091.61     4171.24    122.63 o 
   2  -1  13      599.48      585.66     21.55 o 
   3  -1  13       72.68       92.44     10.07 o 
   4  -1  13     1365.32     1457.99     57.70 o 
   5  -1  13      469.94      454.66     19.14 o 
   6  -1  13      262.89      251.22     16.30 o 
   7  -1  13        5.48       -0.57     11.63 o 
  -9   0  13       76.55       75.14     16.59 o 
  -8   0  13       35.97       57.28     16.16 o 
  -7   0  13      918.41      903.80     36.29 o 
  -6   0  13       51.18       44.09      9.64 o 
  -5   0  13      987.21      894.44     40.12 o 
  -4   0  13        1.49        9.36      8.22 o 
  -3   0  13     1882.54     1827.59     70.89 o 
  -2   0  13      267.49      275.32     12.62 o 
  -1   0  13     2786.63     2942.04     70.22 o 
   0   0  13     1334.73     1413.96     70.60 o 
   1   0  13      332.78      377.87     20.63 o 
   2   0  13     4098.25     4302.37    175.37 o 
   3   0  13       87.80      102.50     10.92 o 
   4   0  13     2807.85     2908.46    111.86 o 
   5   0  13      212.01      238.04     14.89 o 
   6   0  13      129.04      136.10     14.04 o 
   7   0  13     1287.58     1369.52     65.50 o 
  -9   1  13      380.77      358.12     21.41 o 
  -8   1  13       13.63        7.80     10.63 o 
  -7   1  13      860.84      960.51     45.79 o 
  -6   1  13      207.93      231.09     15.03 o 
  -5   1  13       15.86       26.09     14.74 o 
  -4   1  13     2616.07     2736.78     99.24 o 
  -3   1  13       92.71      106.61      9.78 o 
  -2   1  13      803.40      818.31     33.03 o 
  -1   1  13     1133.31     1125.96     73.08 o 
   0   1  13      880.61      916.85     28.27 o 
   1   1  13     2131.87     2171.50     59.53 o 
   2   1  13     1621.62     1629.25     68.19 o 
   3   1  13      188.39      194.37     12.62 o 
   4   1  13       12.08       34.17     10.21 o 
   5   1  13      709.97      802.01     32.61 o 
   6   1  13       60.47       42.67     13.89 o 
   7   1  13      934.35      945.20     31.33 o 
  -9   2  13        2.12       22.26     13.04 o 
  -8   2  13        7.49       22.68     14.46 o 
  -7   2  13      157.49      154.96     14.46 o 
  -6   2  13     1655.27     1587.14     65.64 o 
  -5   2  13        0.13       20.27      8.79 o 
  -4   2  13     1418.79     1224.77     49.62 o 
  -3   2  13     1113.38     1155.73     46.93 o 
  -2   2  13        4.56        9.36      6.66 o 
  -1   2  13     4624.55     4696.90    198.06 o 
   0   2  13        0.83       14.18      5.61 o 
   1   2  13     1921.78     1979.98     53.21 o 
   2   2  13      493.63      518.60     29.06 o 
   3   2  13      250.65      256.61     13.89 o 
   4   2  13     1298.74     1288.00     52.88 o 
   5   2  13      165.36      212.66     15.17 o 
   6   2  13      182.22      230.38     17.44 o 
   7   2  13      117.32      126.89     15.17 o 
  -9   3  13      346.00      300.84     23.39 o 
  -8   3  13       19.18        9.22     10.63 o 
  -7   3  13     1934.50     1909.68     83.79 o 
  -6   3  13        6.56        2.55      8.36 o 
  -5   3  13       56.28       53.59      9.50 o 
  -4   3  13      445.59      506.13     21.97 o 
  -3   3  13      383.76      393.42     15.03 o 
  -2   3  13     1088.81     1101.71     38.14 o 
  -1   3  13      235.43      262.96      8.92 o 
   0   3  13       56.16       72.86      6.34 o 
   1   3  13      442.38      409.06     11.67 o 
   2   3  13     1953.07     1876.22     68.62 o 
   3   3  13      277.07      253.77     13.89 o 
   4   3  13      822.80      967.46     45.23 o 
   5   3  13     1048.64     1133.19     50.47 o 
   6   3  13       12.84       21.69     15.03 o 
   7   3  13     1085.94     1134.04     46.50 o 
  -9   4  13      882.58      917.55     41.82 o 
  -8   4  13        0.01       -2.69     10.35 o 
  -7   4  13      608.63      589.49     26.51 o 
  -6   4  13     1171.07     1109.65     53.31 o 
  -5   4  13       17.26       19.28      8.79 o 
  -4   4  13     3004.94     3029.11    105.76 o 
  -3   4  13        6.04        7.09      7.09 o 
  -2   4  13     1377.52     1392.06     64.22 o 
  -1   4  13     1389.07     1267.62     40.69 o 
   0   4  13      124.20      119.87      7.01 o 
   1   4  13     4116.25     4104.35    137.09 o 
   2   4  13       16.78       35.44      8.79 o 
   3   4  13        5.50        1.70      8.08 o 
   4   4  13      200.68      204.72     13.61 o 
   5   4  13      548.68      530.80     20.98 o 
   6   4  13       36.79       40.97     11.91 o 
  -9   5  13       10.64        5.39     16.59 o 
  -8   5  13       90.30      104.63     14.46 o 
  -7   5  13      406.28      455.37     20.42 o 
  -6   5  13      234.47      236.76     22.26 o 
  -5   5  13       19.52       10.63      8.51 o 
  -4   5  13      316.42      339.83     16.02 o 
  -3   5  13      776.60      726.58     37.00 o 
  -2   5  13       30.54       41.11      9.22 o 
  -1   5  13     1473.27     1503.69     40.51 o 
   0   5  13      416.86      416.15     11.92 o 
   1   5  13     1591.88     1769.76     48.94 o 
   2   5  13     2541.32     2547.51     95.98 o 
   3   5  13      441.76      435.67     17.72 o 
   4   5  13     1162.85     1206.77     56.85 o 
   5   5  13      145.69      150.85     14.18 o 
   6   5  13       73.23       98.11     15.88 o 
  -8   6  13       11.89        8.22     11.34 o 
  -7   6  13     1518.13     1496.98     64.79 o 
  -6   6  13      391.37      387.75     20.56 o 
  -5   6  13      288.75      308.64     16.59 o 
  -4   6  13     1149.54     1231.29     48.34 o 
  -3   6  13      572.61      579.71     25.66 o 
  -2   6  13     2432.52     2437.92     88.89 o 
  -1   6  13       41.44       63.46      7.30 o 
   0   6  13      305.50      314.09     10.43 o 
   1   6  13      519.19      509.04     42.11 o 
   2   6  13     1045.38     1074.78     49.48 o 
   3   6  13      574.94      550.79     20.70 o 
   4   6  13        1.77        6.52     11.06 o 
   5   6  13     1141.75     1086.12     50.19 o 
   6   6  13        0.07        0.28     10.49 o 
  -8   7  13        2.46       16.87     11.06 o 
  -7   7  13       86.11       76.98     13.75 o 
  -6   7  13     1286.68     1293.11     55.57 o 
  -5   7  13      236.50      186.43     19.85 o 
  -4   7  13      700.80      723.89     32.18 o 
  -3   7  13     1279.52     1241.08     52.31 o 
  -2   7  13        2.40       23.53      8.93 o 
  -1   7  13     4321.22     4217.76    137.51 o 
   0   7  13      842.36      862.52     26.15 o 
   1   7  13     1889.99     1969.50     80.31 o 
   2   7  13      382.92      398.24     22.26 o 
   3   7  13       83.68       77.27     11.63 o 
   4   7  13     1251.54     1201.10     45.65 o 
   5   7  13      489.53      518.75     23.11 o 
   6   7  13       52.96       61.10     12.76 o 
  -8   8  13        7.51        3.54     11.20 o 
  -7   8  13      409.02      424.89     23.25 o 
  -6   8  13      118.83      112.71     13.04 o 
  -5   8  13       29.86       20.70      8.51 o 
  -4   8  13      225.09      206.14     14.18 o 
  -3   8  13     1671.17     1630.81     67.48 o 
  -2   8  13       24.73       30.34      9.64 o 
  -1   8  13     2300.70     2427.36     64.77 o 
   0   8  13     2833.21     2868.11    122.49 o 
   1   8  13      606.57      643.20     28.14 o 
   2   8  13     2963.19     3007.14    113.42 o 
   3   8  13        4.26       21.41      9.07 o 
   4   8  13     1057.85     1154.88     61.25 o 
   5   8  13      104.44      107.04     13.33 o 
  -8   9  13        1.36        9.22     14.89 o 
  -7   9  13      515.22      469.83     23.25 o 
  -6   9  13      440.54      448.99     19.99 o 
  -5   9  13        0.64       -3.69     12.05 o 
  -4   9  13     1510.12     1406.24     63.37 o 
  -3   9  13      348.77      299.14     20.98 o 
  -2   9  13      277.54      331.04     24.10 o 
  -1   9  13      735.65      728.39     20.95 o 
   0   9  13       82.28       93.75      8.77 o 
   1   9  13      997.51     1018.85     29.13 o 
   2   9  13      742.79      777.34     29.91 o 
   3   9  13      112.31      147.02     19.42 o 
   4   9  13       25.38       53.87     12.48 o 
   5   9  13      685.43      690.01     28.78 o 
  -7  10  13        0.24       13.33     15.03 o 
  -6  10  13      702.78      679.52     25.38 o 
  -5  10  13        1.64        5.95     11.48 o 
  -4  10  13      391.19      417.66     19.28 o 
  -3  10  13      334.02      334.30     16.73 o 
  -2  10  13       25.94       35.87     10.49 o 
  -1  10  13     2160.59     2165.97     60.19 o 
   0  10  13       20.74       30.01      7.15 o 
   1  10  13     1216.30     1285.47     36.86 o 
   2  10  13      583.04      594.17     22.97 o 
   3  10  13       77.74      130.43     15.45 o 
   4  10  13      972.76      956.68     48.49 o 
  -7  11  13      852.85      845.11     30.91 o 
  -6  11  13       32.50       42.82     11.77 o 
  -5  11  13        6.85       16.45      9.64 o 
  -4  11  13      314.21      303.53     17.44 o 
  -3  11  13      246.35      254.20     16.30 o 
  -2  11  13      304.79      320.12     17.44 o 
  -1  11  13      422.92      435.03     27.93 o 
   0  11  13      159.94      184.32     11.55 o 
   1  11  13        0.03        3.11      8.05 o 
   2  11  13     1614.62     1678.02     74.01 o 
   3  11  13        6.89        6.24     10.63 o 
  -6  12  13     1447.43     1443.81     65.78 o 
  -5  12  13       38.19       43.24     11.20 o 
  -4  12  13     1190.37     1125.82     49.20 o 
  -3  12  13        2.03        6.81      8.22 o 
  -2  12  13      203.76      223.29     16.16 o 
  -1  12  13      362.51      333.18     14.46 o 
   0  12  13      132.63      167.49     12.27 o 
   1  12  13      367.90      359.32     13.83 o 
   2  12  13       39.10       44.52     12.33 o 
   3  12  13      142.84      161.05     16.87 o 
  -5  13  13       17.95       11.77     12.90 o 
  -4  13  13      132.43      193.38     16.87 o 
  -3  13  13      426.68      455.66     25.80 o 
  -2  13  13       82.54       68.19     14.04 o 
  -1  13  13      850.06      818.38     27.47 o 
   0  13  13       28.95       29.53      8.71 o 
   1  13  13       86.70       98.12     17.51 o 
  -3  14  13       71.20       58.27     12.19 o 
  -2  14  13      193.64      251.93     19.14 o 
  -1  14  13        2.14        3.37      8.62 o 
   0  14  13      146.19      169.84     11.48 o 
  -2 -14  14     1099.17     1177.00     39.27 o 
  -1 -14  14        8.05        3.55      6.38 o 
   0 -14  14      293.73      221.91     59.69 o 
   1 -14  14      314.24       63.06    141.06 o 
   2 -14  14        2.41       -9.22      9.22 o 
  -4 -13  14      708.48      713.54     31.90 o 
  -3 -13  14      170.69      160.77     17.30 o 
  -2 -13  14      101.68      125.04     13.89 o 
  -1 -13  14      705.95      729.72     18.87 o 
   0 -13  14       35.87       31.03      9.40 o 
   1 -13  14     1141.78     1105.20    105.55 o 
   2 -13  14      151.21      180.48     15.59 o 
   3 -13  14      291.62      302.12     18.71 o 
  -5 -12  14      629.02      704.33     27.36 o 
  -4 -12  14      111.26      126.74     15.45 o 
  -3 -12  14       28.43       19.00     10.21 o 
  -2 -12  14     1014.80     1054.65     48.34 o 
  -1 -12  14      236.90      235.19     13.90 o 
   0 -12  14      217.47      208.49     13.82 o 
   1 -12  14       58.38       64.10      8.82 o 
   2 -12  14      292.30        4.82      4.96 o 
   3 -12  14       80.27       80.67     12.90 o 
   4 -12  14     1821.69     1916.48     86.62 o 
  -5 -11  14       53.36       67.48     13.33 o 
  -4 -11  14     1040.58     1058.33     34.31 o 
  -3 -11  14       19.10       40.55     10.63 o 
  -2 -11  14     1460.63     1507.33     60.54 o 
  -1 -11  14       52.89       70.66      8.42 o 
   0 -11  14      116.02      121.72     21.62 o 
   1 -11  14     1604.14     1638.26     46.75 o 
   2 -11  14       51.69        1.42      0.57 o 
   3 -11  14      614.32      686.75     30.20 o 
   4 -11  14        7.73       -5.25     10.21 o 
   5 -11  14        7.39        0.99     14.74 o 
  -6 -10  14        0.27        0.28     11.34 o 
  -5 -10  14      578.08      687.74     25.38 o 
  -4 -10  14      207.18      192.81     15.31 o 
  -3 -10  14       39.58       62.81     12.19 o 
  -2 -10  14        2.29        3.26      8.22 o 
  -1 -10  14     1562.05     1539.44     42.92 o 
   0 -10  14      126.97      102.45      8.61 o 
   1 -10  14     2179.03     2035.92     65.05 o 
   2 -10  14      135.16        2.27      0.99 o 
   3 -10  14      148.78      145.88     15.03 o 
   4 -10  14     1497.05     1525.76     53.02 o 
   5 -10  14      180.94      170.69     15.59 o 
  -7  -9  14      659.43      654.14     27.08 o 
  -6  -9  14       29.90       23.39     10.77 o 
  -5  -9  14      714.89      789.11     37.85 o 
  -4  -9  14      404.75      371.73     20.42 o 
  -3  -9  14        9.04       10.77     12.48 o 
  -2  -9  14     1669.11     1798.95     77.41 o 
  -1  -9  14      394.34      405.66     35.73 o 
   0  -9  14      503.76      563.42     16.69 o 
   1  -9  14       21.04       27.94     10.42 o 
   2  -9  14      142.51       -0.28      0.28 o 
   3  -9  14      952.19      948.46     47.21 o 
   4  -9  14      636.99      637.69     25.09 o 
   5  -9  14        3.30        5.81     10.21 o 
   6  -9  14        9.82       14.46     11.91 o 
  -7  -8  14      200.08      163.75     17.01 o 
  -6  -8  14       76.03       76.56     11.91 o 
  -5  -8  14        0.71       -0.28      9.22 o 
  -4  -8  14     1424.02     1440.41     50.61 o 
  -3  -8  14        0.04       -4.68      8.79 o 
  -2  -8  14     1735.12     1904.86     80.39 o 
  -1  -8  14      860.50      828.24     23.75 o 
   0  -8  14       68.47       19.22     12.19 o 
   1  -8  14     2405.80     2375.59     63.18 o 
   2  -8  14        1.10        0.14      0.71 o 
   3  -8  14     1150.71     1259.22     56.99 o 
   4  -8  14      460.67      510.10     21.55 o 
   5  -8  14        0.07       -2.69      8.79 o 
   6  -8  14      777.29      794.21     38.28 o 
  -7  -7  14       85.18       77.97     14.04 o 
  -6  -7  14       45.57       41.11     11.20 o 
  -5  -7  14      923.79      988.72     40.41 o 
  -4  -7  14       62.35       61.67     12.19 o 
  -3  -7  14      328.10      310.06     15.45 o 
  -2  -7  14      162.17      175.80     13.04 o 
  -1  -7  14     2847.34     2877.39     74.11 o 
   0  -7  14       15.05       18.86      6.52 o 
   1  -7  14      222.59      249.41     14.04 o 
   2  -7  14      734.84      735.80     28.92 o 
   3  -7  14        0.26        3.83      8.93 o 
   4  -7  14     2438.12     2364.20     87.62 o 
   5  -7  14       61.68       63.09     12.33 o 
   6  -7  14      608.91      709.57     40.83 o 
  -8  -6  14        0.28       -8.51     20.42 o 
  -7  -6  14      720.20      740.90     31.76 o 
  -6  -6  14        6.82        6.52      8.79 o 
  -5  -6  14      577.10      595.59     26.51 o 
  -4  -6  14     1139.22     1106.39     48.49 o 
  -3  -6  14        5.36       11.06      7.94 o 
  -2  -6  14     3407.01     3358.02    116.54 o 
  -1  -6  14      231.69      237.02      9.71 o
[truncated: 64,502 more chars]
